# Supplementary material for: Field-linked resonances of polar molecules
Source: Nature. 2023 Feb 1;614(7946):59–63. doi: 10.1038/s41586-022-05651-8 (PMC9891998; doi:10.1038/s41586-022-05651-8)
Supplement: Supplementary file 2 — Source Data Fig. 1 [file 41586_2022_5651_MOESM2_ESM.xlsx]

## Sheet: panel a
Potential energy U/h (kHz) of the interaction potential at ξ = 0°
	Intermolecular distance r (a0)
Angle phi (deg)		0	1	2	3	4	5	6	7	8	9	10	11	12	13	14	15	16	17	18	19	20	21	22	23	24	25	26	27	28	29	30	31	32	33	34	35	36	37	38	39	40	41	42	43	44	45	46	47
	50	5.63346e+06	5.63346e+06	5.63346e+06	5.63346e+06	5.63346e+06	5.63346e+06	5.63346e+06	5.63346e+06	5.63346e+06	5.63346e+06	5.63346e+06	5.63346e+06	5.63346e+06	5.63346e+06	5.63346e+06	5.63346e+06	5.63346e+06	5.63346e+06	5.63346e+06	5.63346e+06	5.63346e+06	5.63346e+06	5.63346e+06	5.63346e+06	5.63346e+06	5.63346e+06	5.63346e+06	5.63346e+06	5.63346e+06	5.63346e+06	5.63346e+06	5.63346e+06	5.63346e+06	5.63346e+06	5.63346e+06	5.63346e+06	5.63346e+06	5.63346e+06	5.63346e+06	5.63346e+06	5.63346e+06	5.63346e+06	5.63346e+06	5.63346e+06	5.63346e+06	5.63346e+06	5.63346e+06	5.63346e+06
	150.505	1.46345e+06	1.46345e+06	1.46345e+06	1.46345e+06	1.46345e+06	1.46345e+06	1.46345e+06	1.46345e+06	1.46345e+06	1.46345e+06	1.46345e+06	1.46345e+06	1.46345e+06	1.46345e+06	1.46345e+06	1.46345e+06	1.46345e+06	1.46345e+06	1.46345e+06	1.46345e+06	1.46345e+06	1.46345e+06	1.46345e+06	1.46345e+06	1.46345e+06	1.46345e+06	1.46345e+06	1.46345e+06	1.46345e+06	1.46345e+06	1.46345e+06	1.46345e+06	1.46345e+06	1.46345e+06	1.46345e+06	1.46345e+06	1.46345e+06	1.46345e+06	1.46345e+06	1.46345e+06	1.46345e+06	1.46345e+06	1.46345e+06	1.46345e+06	1.46345e+06	1.46345e+06	1.46345e+06	1.46345e+06
	251.01	307664	307664	307664	307664	307664	307664	307664	307664	307664	307664	307664	307664	307664	307664	307664	307664	307664	307664	307664	307664	307664	307664	307664	307664	307664	307664	307664	307664	307664	307664	307664	307664	307664	307664	307664	307664	307664	307664	307664	307664	307664	307664	307664	307664	307664	307664	307664	307664
	351.515	105761	105761	105761	105761	105761	105761	105761	105761	105761	105761	105761	105761	105761	105761	105761	105761	105761	105761	105761	105761	105761	105761	105761	105761	105761	105761	105761	105761	105761	105761	105761	105761	105761	105761	105761	105761	105761	105761	105761	105761	105761	105761	105761	105761	105761	105761	105761	105761
	452.02	44619.1	44619.1	44619.1	44619.1	44619.1	44619.1	44619.1	44619.1	44619.1	44619.1	44619.1	44619.1	44619.1	44619.1	44619.1	44619.1	44619.1	44619.1	44619.1	44619.1	44619.1	44619.1	44619.1	44619.1	44619.1	44619.1	44619.1	44619.1	44619.1	44619.1	44619.1	44619.1	44619.1	44619.1	44619.1	44619.1	44619.1	44619.1	44619.1	44619.1	44619.1	44619.1	44619.1	44619.1	44619.1	44619.1	44619.1	44619.1
	552.525	20198.6	20198.6	20198.6	20198.6	20198.6	20198.6	20198.6	20198.6	20198.6	20198.6	20198.6	20198.6	20198.6	20198.6	20198.6	20198.6	20198.6	20198.6	20198.6	20198.6	20198.6	20198.6	20198.6	20198.6	20198.6	20198.6	20198.6	20198.6	20198.6	20198.6	20198.6	20198.6	20198.6	20198.6	20198.6	20198.6	20198.6	20198.6	20198.6	20198.6	20198.6	20198.6	20198.6	20198.6	20198.6	20198.6	20198.6	20198.6
	653.03	8722.57	8722.57	8722.57	8722.57	8722.57	8722.57	8722.57	8722.57	8722.57	8722.57	8722.57	8722.57	8722.57	8722.57	8722.57	8722.57	8722.57	8722.57	8722.57	8722.57	8722.57	8722.57	8722.57	8722.57	8722.57	8722.57	8722.57	8722.57	8722.57	8722.57	8722.57	8722.57	8722.57	8722.57	8722.57	8722.57	8722.57	8722.57	8722.57	8722.57	8722.57	8722.57	8722.57	8722.57	8722.57	8722.57	8722.57	8722.57
	753.535	2773.8	2773.8	2773.8	2773.8	2773.8	2773.8	2773.8	2773.8	2773.8	2773.8	2773.8	2773.8	2773.8	2773.8	2773.8	2773.8	2773.8	2773.8	2773.8	2773.8	2773.8	2773.8	2773.8	2773.8	2773.8	2773.8	2773.8	2773.8	2773.8	2773.8	2773.8	2773.8	2773.8	2773.8	2773.8	2773.8	2773.8	2773.8	2773.8	2773.8	2773.8	2773.8	2773.8	2773.8	2773.8	2773.8	2773.8	2773.8
	854.04	766.321	766.321	766.321	766.321	766.321	766.321	766.321	766.321	766.321	766.321	766.321	766.321	766.321	766.321	766.321	766.321	766.321	766.321	766.321	766.321	766.321	766.321	766.321	766.321	766.321	766.321	766.321	766.321	766.321	766.321	766.321	766.321	766.321	766.321	766.321	766.321	766.321	766.321	766.321	766.321	766.321	766.321	766.321	766.321	766.321	766.321	766.321	766.321
	954.545	289.499	289.499	289.499	289.499	289.499	289.499	289.499	289.499	289.499	289.499	289.499	289.499	289.499	289.499	289.499	289.499	289.499	289.499	289.499	289.499	289.499	289.499	289.499	289.499	289.499	289.499	289.499	289.499	289.499	289.499	289.499	289.499	289.499	289.499	289.499	289.499	289.499	289.499	289.499	289.499	289.499	289.499	289.499	289.499	289.499	289.499	289.499	289.499
	1055.05	59.8887	59.8887	59.8887	59.8887	59.8887	59.8887	59.8887	59.8887	59.8887	59.8887	59.8887	59.8887	59.8887	59.8887	59.8887	59.8887	59.8887	59.8887	59.8887	59.8887	59.8887	59.8887	59.8887	59.8887	59.8887	59.8887	59.8887	59.8887	59.8887	59.8887	59.8887	59.8887	59.8887	59.8887	59.8887	59.8887	59.8887	59.8887	59.8887	59.8887	59.8887	59.8887	59.8887	59.8887	59.8887	59.8887	59.8887	59.8887
	1155.56	-46.6398	-46.6398	-46.6398	-46.6398	-46.6398	-46.6398	-46.6398	-46.6398	-46.6398	-46.6398	-46.6398	-46.6398	-46.6398	-46.6398	-46.6398	-46.6398	-46.6398	-46.6398	-46.6398	-46.6398	-46.6398	-46.6398	-46.6398	-46.6398	-46.6398	-46.6398	-46.6398	-46.6398	-46.6398	-46.6398	-46.6398	-46.6398	-46.6398	-46.6398	-46.6398	-46.6398	-46.6398	-46.6398	-46.6398	-46.6398	-46.6398	-46.6398	-46.6398	-46.6398	-46.6398	-46.6398	-46.6398	-46.6398
	1256.06	-91.9479	-91.9479	-91.9479	-91.9479	-91.9479	-91.9479	-91.9479	-91.9479	-91.9479	-91.9479	-91.9479	-91.9479	-91.9479	-91.9479	-91.9479	-91.9479	-91.9479	-91.9479	-91.9479	-91.9479	-91.9479	-91.9479	-91.9479	-91.9479	-91.9479	-91.9479	-91.9479	-91.9479	-91.9479	-91.9479	-91.9479	-91.9479	-91.9479	-91.9479	-91.9479	-91.9479	-91.9479	-91.9479	-91.9479	-91.9479	-91.9479	-91.9479	-91.9479	-91.9479	-91.9479	-91.9479	-91.9479	-91.9479
	1356.57	-107.146	-107.146	-107.146	-107.146	-107.146	-107.146	-107.146	-107.146	-107.146	-107.146	-107.146	-107.146	-107.146	-107.146	-107.146	-107.146	-107.146	-107.146	-107.146	-107.146	-107.146	-107.146	-107.146	-107.146	-107.146	-107.146	-107.146	-107.146	-107.146	-107.146	-107.146	-107.146	-107.146	-107.146	-107.146	-107.146	-107.146	-107.146	-107.146	-107.146	-107.146	-107.146	-107.146	-107.146	-107.146	-107.146	-107.146	-107.146
	1457.07	-107.903	-107.903	-107.903	-107.903	-107.903	-107.903	-107.903	-107.903	-107.903	-107.903	-107.903	-107.903	-107.903	-107.903	-107.903	-107.903	-107.903	-107.903	-107.903	-107.903	-107.903	-107.903	-107.903	-107.903	-107.903	-107.903	-107.903	-107.903	-107.903	-107.903	-107.903	-107.903	-107.903	-107.903	-107.903	-107.903	-107.903	-107.903	-107.903	-107.903	-107.903	-107.903	-107.903	-107.903	-107.903	-107.903	-107.903	-107.903
	1557.58	-102.104	-102.104	-102.104	-102.104	-102.104	-102.104	-102.104	-102.104	-102.104	-102.104	-102.104	-102.104	-102.104	-102.104	-102.104	-102.104	-102.104	-102.104	-102.104	-102.104	-102.104	-102.104	-102.104	-102.104	-102.104	-102.104	-102.104	-102.104	-102.104	-102.104	-102.104	-102.104	-102.104	-102.104	-102.104	-102.104	-102.104	-102.104	-102.104	-102.104	-102.104	-102.104	-102.104	-102.104	-102.104	-102.104	-102.104	-102.104
	1658.08	-93.699	-93.699	-93.699	-93.699	-93.699	-93.699	-93.699	-93.699	-93.699	-93.699	-93.699	-93.699	-93.699	-93.699	-93.699	-93.699	-93.699	-93.699	-93.699	-93.699	-93.699	-93.699	-93.699	-93.699	-93.699	-93.699	-93.699	-93.699	-93.699	-93.699	-93.699	-93.699	-93.699	-93.699	-93.699	-93.699	-93.699	-93.699	-93.699	-93.699	-93.699	-93.699	-93.699	-93.699	-93.699	-93.699	-93.699	-93.699
	1758.59	-84.6359	-84.6359	-84.6359	-84.6359	-84.6359	-84.6359	-84.6359	-84.6359	-84.6359	-84.6359	-84.6359	-84.6359	-84.6359	-84.6359	-84.6359	-84.6359	-84.6359	-84.6359	-84.6359	-84.6359	-84.6359	-84.6359	-84.6359	-84.6359	-84.6359	-84.6359	-84.6359	-84.6359	-84.6359	-84.6359	-84.6359	-84.6359	-84.6359	-84.6359	-84.6359	-84.6359	-84.6359	-84.6359	-84.6359	-84.6359	-84.6359	-84.6359	-84.6359	-84.6359	-84.6359	-84.6359	-84.6359	-84.6359
	1859.09	-75.8412	-75.8412	-75.8412	-75.8412	-75.8412	-75.8412	-75.8412	-75.8412	-75.8412	-75.8412	-75.8412	-75.8412	-75.8412	-75.8412	-75.8412	-75.8412	-75.8412	-75.8412	-75.8412	-75.8412	-75.8412	-75.8412	-75.8412	-75.8412	-75.8412	-75.8412	-75.8412	-75.8412	-75.8412	-75.8412	-75.8412	-75.8412	-75.8412	-75.8412	-75.8412	-75.8412	-75.8412	-75.8412	-75.8412	-75.8412	-75.8412	-75.8412	-75.8412	-75.8412	-75.8412	-75.8412	-75.8412	-75.8412
	1959.6	-67.7198	-67.7198	-67.7198	-67.7198	-67.7198	-67.7198	-67.7198	-67.7198	-67.7198	-67.7198	-67.7198	-67.7198	-67.7198	-67.7198	-67.7198	-67.7198	-67.7198	-67.7198	-67.7198	-67.7198	-67.7198	-67.7198	-67.7198	-67.7198	-67.7198	-67.7198	-67.7198	-67.7198	-67.7198	-67.7198	-67.7198	-67.7198	-67.7198	-67.7198	-67.7198	-67.7198	-67.7198	-67.7198	-67.7198	-67.7198	-67.7198	-67.7198	-67.7198	-67.7198	-67.7198	-67.7198	-67.7198	-67.7198
	2060.1	-60.4128	-60.4128	-60.4128	-60.4128	-60.4128	-60.4128	-60.4128	-60.4128	-60.4128	-60.4128	-60.4128	-60.4128	-60.4128	-60.4128	-60.4128	-60.4128	-60.4128	-60.4128	-60.4128	-60.4128	-60.4128	-60.4128	-60.4128	-60.4128	-60.4128	-60.4128	-60.4128	-60.4128	-60.4128	-60.4128	-60.4128	-60.4128	-60.4128	-60.4128	-60.4128	-60.4128	-60.4128	-60.4128	-60.4128	-60.4128	-60.4128	-60.4128	-60.4128	-60.4128	-60.4128	-60.4128	-60.4128	-60.4128
	2160.61	-53.9311	-53.9311	-53.9311	-53.9311	-53.9311	-53.9311	-53.9311	-53.9311	-53.9311	-53.9311	-53.9311	-53.9311	-53.9311	-53.9311	-53.9311	-53.9311	-53.9311	-53.9311	-53.9311	-53.9311	-53.9311	-53.9311	-53.9311	-53.9311	-53.9311	-53.9311	-53.9311	-53.9311	-53.9311	-53.9311	-53.9311	-53.9311	-53.9311	-53.9311	-53.9311	-53.9311	-53.9311	-53.9311	-53.9311	-53.9311	-53.9311	-53.9311	-53.9311	-53.9311	-53.9311	-53.9311	-53.9311	-53.9311
	2261.11	-48.2252	-48.2252	-48.2252	-48.2252	-48.2252	-48.2252	-48.2252	-48.2252	-48.2252	-48.2252	-48.2252	-48.2252	-48.2252	-48.2252	-48.2252	-48.2252	-48.2252	-48.2252	-48.2252	-48.2252	-48.2252	-48.2252	-48.2252	-48.2252	-48.2252	-48.2252	-48.2252	-48.2252	-48.2252	-48.2252	-48.2252	-48.2252	-48.2252	-48.2252	-48.2252	-48.2252	-48.2252	-48.2252	-48.2252	-48.2252	-48.2252	-48.2252	-48.2252	-48.2252	-48.2252	-48.2252	-48.2252	-48.2252
	2361.62	-43.2209	-43.2209	-43.2209	-43.2209	-43.2209	-43.2209	-43.2209	-43.2209	-43.2209	-43.2209	-43.2209	-43.2209	-43.2209	-43.2209	-43.2209	-43.2209	-43.2209	-43.2209	-43.2209	-43.2209	-43.2209	-43.2209	-43.2209	-43.2209	-43.2209	-43.2209	-43.2209	-43.2209	-43.2209	-43.2209	-43.2209	-43.2209	-43.2209	-43.2209	-43.2209	-43.2209	-43.2209	-43.2209	-43.2209	-43.2209	-43.2209	-43.2209	-43.2209	-43.2209	-43.2209	-43.2209	-43.2209	-43.2209
	2462.12	-38.8378	-38.8378	-38.8378	-38.8378	-38.8378	-38.8378	-38.8378	-38.8378	-38.8378	-38.8378	-38.8378	-38.8378	-38.8378	-38.8378	-38.8378	-38.8378	-38.8378	-38.8378	-38.8378	-38.8378	-38.8378	-38.8378	-38.8378	-38.8378	-38.8378	-38.8378	-38.8378	-38.8378	-38.8378	-38.8378	-38.8378	-38.8378	-38.8378	-38.8378	-38.8378	-38.8378	-38.8378	-38.8378	-38.8378	-38.8378	-38.8378	-38.8378	-38.8378	-38.8378	-38.8378	-38.8378	-38.8378	-38.8378
	2562.63	-34.9981	-34.9981	-34.9981	-34.9981	-34.9981	-34.9981	-34.9981	-34.9981	-34.9981	-34.9981	-34.9981	-34.9981	-34.9981	-34.9981	-34.9981	-34.9981	-34.9981	-34.9981	-34.9981	-34.9981	-34.9981	-34.9981	-34.9981	-34.9981	-34.9981	-34.9981	-34.9981	-34.9981	-34.9981	-34.9981	-34.9981	-34.9981	-34.9981	-34.9981	-34.9981	-34.9981	-34.9981	-34.9981	-34.9981	-34.9981	-34.9981	-34.9981	-34.9981	-34.9981	-34.9981	-34.9981	-34.9981	-34.9981
	2663.13	-31.6305	-31.6305	-31.6305	-31.6305	-31.6305	-31.6305	-31.6305	-31.6305	-31.6305	-31.6305	-31.6305	-31.6305	-31.6305	-31.6305	-31.6305	-31.6305	-31.6305	-31.6305	-31.6305	-31.6305	-31.6305	-31.6305	-31.6305	-31.6305	-31.6305	-31.6305	-31.6305	-31.6305	-31.6305	-31.6305	-31.6305	-31.6305	-31.6305	-31.6305	-31.6305	-31.6305	-31.6305	-31.6305	-31.6305	-31.6305	-31.6305	-31.6305	-31.6305	-31.6305	-31.6305	-31.6305	-31.6305	-31.6305
	2763.64	-28.6716	-28.6716	-28.6716	-28.6716	-28.6716	-28.6716	-28.6716	-28.6716	-28.6716	-28.6716	-28.6716	-28.6716	-28.6716	-28.6716	-28.6716	-28.6716	-28.6716	-28.6716	-28.6716	-28.6716	-28.6716	-28.6716	-28.6716	-28.6716	-28.6716	-28.6716	-28.6716	-28.6716	-28.6716	-28.6716	-28.6716	-28.6716	-28.6716	-28.6716	-28.6716	-28.6716	-28.6716	-28.6716	-28.6716	-28.6716	-28.6716	-28.6716	-28.6716	-28.6716	-28.6716	-28.6716	-28.6716	-28.6716
	2864.14	-26.0662	-26.0662	-26.0662	-26.0662	-26.0662	-26.0662	-26.0662	-26.0662	-26.0662	-26.0662	-26.0662	-26.0662	-26.0662	-26.0662	-26.0662	-26.0662	-26.0662	-26.0662	-26.0662	-26.0662	-26.0662	-26.0662	-26.0662	-26.0662	-26.0662	-26.0662	-26.0662	-26.0662	-26.0662	-26.0662	-26.0662	-26.0662	-26.0662	-26.0662	-26.0662	-26.0662	-26.0662	-26.0662	-26.0662	-26.0662	-26.0662	-26.0662	-26.0662	-26.0662	-26.0662	-26.0662	-26.0662	-26.0662
	2964.65	-23.7665	-23.7665	-23.7665	-23.7665	-23.7665	-23.7665	-23.7665	-23.7665	-23.7665	-23.7665	-23.7665	-23.7665	-23.7665	-23.7665	-23.7665	-23.7665	-23.7665	-23.7665	-23.7665	-23.7665	-23.7665	-23.7665	-23.7665	-23.7665	-23.7665	-23.7665	-23.7665	-23.7665	-23.7665	-23.7665	-23.7665	-23.7665	-23.7665	-23.7665	-23.7665	-23.7665	-23.7665	-23.7665	-23.7665	-23.7665	-23.7665	-23.7665	-23.7665	-23.7665	-23.7665	-23.7665	-23.7665	-23.7665
	3065.15	-21.7313	-21.7313	-21.7313	-21.7313	-21.7313	-21.7313	-21.7313	-21.7313	-21.7313	-21.7313	-21.7313	-21.7313	-21.7313	-21.7313	-21.7313	-21.7313	-21.7313	-21.7313	-21.7313	-21.7313	-21.7313	-21.7313	-21.7313	-21.7313	-21.7313	-21.7313	-21.7313	-21.7313	-21.7313	-21.7313	-21.7313	-21.7313	-21.7313	-21.7313	-21.7313	-21.7313	-21.7313	-21.7313	-21.7313	-21.7313	-21.7313	-21.7313	-21.7313	-21.7313	-21.7313	-21.7313	-21.7313	-21.7313
	3165.66	-19.9254	-19.9254	-19.9254	-19.9254	-19.9254	-19.9254	-19.9254	-19.9254	-19.9254	-19.9254	-19.9254	-19.9254	-19.9254	-19.9254	-19.9254	-19.9254	-19.9254	-19.9254	-19.9254	-19.9254	-19.9254	-19.9254	-19.9254	-19.9254	-19.9254	-19.9254	-19.9254	-19.9254	-19.9254	-19.9254	-19.9254	-19.9254	-19.9254	-19.9254	-19.9254	-19.9254	-19.9254	-19.9254	-19.9254	-19.9254	-19.9254	-19.9254	-19.9254	-19.9254	-19.9254	-19.9254	-19.9254	-19.9254
	3266.16	-18.3189	-18.3189	-18.3189	-18.3189	-18.3189	-18.3189	-18.3189	-18.3189	-18.3189	-18.3189	-18.3189	-18.3189	-18.3189	-18.3189	-18.3189	-18.3189	-18.3189	-18.3189	-18.3189	-18.3189	-18.3189	-18.3189	-18.3189	-18.3189	-18.3189	-18.3189	-18.3189	-18.3189	-18.3189	-18.3189	-18.3189	-18.3189	-18.3189	-18.3189	-18.3189	-18.3189	-18.3189	-18.3189	-18.3189	-18.3189	-18.3189	-18.3189	-18.3189	-18.3189	-18.3189	-18.3189	-18.3189	-18.3189
	3366.67	-16.8858	-16.8858	-16.8858	-16.8858	-16.8858	-16.8858	-16.8858	-16.8858	-16.8858	-16.8858	-16.8858	-16.8858	-16.8858	-16.8858	-16.8858	-16.8858	-16.8858	-16.8858	-16.8858	-16.8858	-16.8858	-16.8858	-16.8858	-16.8858	-16.8858	-16.8858	-16.8858	-16.8858	-16.8858	-16.8858	-16.8858	-16.8858	-16.8858	-16.8858	-16.8858	-16.8858	-16.8858	-16.8858	-16.8858	-16.8858	-16.8858	-16.8858	-16.8858	-16.8858	-16.8858	-16.8858	-16.8858	-16.8858
	3467.17	-15.6041	-15.6041	-15.6041	-15.6041	-15.6041	-15.6041	-15.6041	-15.6041	-15.6041	-15.6041	-15.6041	-15.6041	-15.6041	-15.6041	-15.6041	-15.6041	-15.6041	-15.6041	-15.6041	-15.6041	-15.6041	-15.6041	-15.6041	-15.6041	-15.6041	-15.6041	-15.6041	-15.6041	-15.6041	-15.6041	-15.6041	-15.6041	-15.6041	-15.6041	-15.6041	-15.6041	-15.6041	-15.6041	-15.6041	-15.6041	-15.6041	-15.6041	-15.6041	-15.6041	-15.6041	-15.6041	-15.6041	-15.6041
	3567.68	-14.4549	-14.4549	-14.4549	-14.4549	-14.4549	-14.4549	-14.4549	-14.4549	-14.4549	-14.4549	-14.4549	-14.4549	-14.4549	-14.4549	-14.4549	-14.4549	-14.4549	-14.4549	-14.4549	-14.4549	-14.4549	-14.4549	-14.4549	-14.4549	-14.4549	-14.4549	-14.4549	-14.4549	-14.4549	-14.4549	-14.4549	-14.4549	-14.4549	-14.4549	-14.4549	-14.4549	-14.4549	-14.4549	-14.4549	-14.4549	-14.4549	-14.4549	-14.4549	-14.4549	-14.4549	-14.4549	-14.4549	-14.4549
	3668.18	-13.4219	-13.4219	-13.4219	-13.4219	-13.4219	-13.4219	-13.4219	-13.4219	-13.4219	-13.4219	-13.4219	-13.4219	-13.4219	-13.4219	-13.4219	-13.4219	-13.4219	-13.4219	-13.4219	-13.4219	-13.4219	-13.4219	-13.4219	-13.4219	-13.4219	-13.4219	-13.4219	-13.4219	-13.4219	-13.4219	-13.4219	-13.4219	-13.4219	-13.4219	-13.4219	-13.4219	-13.4219	-13.4219	-13.4219	-13.4219	-13.4219	-13.4219	-13.4219	-13.4219	-13.4219	-13.4219	-13.4219	-13.4219
	3768.69	-12.4911	-12.4911	-12.4911	-12.4911	-12.4911	-12.4911	-12.4911	-12.4911	-12.4911	-12.4911	-12.4911	-12.4911	-12.4911	-12.4911	-12.4911	-12.4911	-12.4911	-12.4911	-12.4911	-12.4911	-12.4911	-12.4911	-12.4911	-12.4911	-12.4911	-12.4911	-12.4911	-12.4911	-12.4911	-12.4911	-12.4911	-12.4911	-12.4911	-12.4911	-12.4911	-12.4911	-12.4911	-12.4911	-12.4911	-12.4911	-12.4911	-12.4911	-12.4911	-12.4911	-12.4911	-12.4911	-12.4911	-12.4911
	3869.19	-11.6505	-11.6505	-11.6505	-11.6505	-11.6505	-11.6505	-11.6505	-11.6505	-11.6505	-11.6505	-11.6505	-11.6505	-11.6505	-11.6505	-11.6505	-11.6505	-11.6505	-11.6505	-11.6505	-11.6505	-11.6505	-11.6505	-11.6505	-11.6505	-11.6505	-11.6505	-11.6505	-11.6505	-11.6505	-11.6505	-11.6505	-11.6505	-11.6505	-11.6505	-11.6505	-11.6505	-11.6505	-11.6505	-11.6505	-11.6505	-11.6505	-11.6505	-11.6505	-11.6505	-11.6505	-11.6505	-11.6505	-11.6505
	3969.7	-10.8895	-10.8895	-10.8895	-10.8895	-10.8895	-10.8895	-10.8895	-10.8895	-10.8895	-10.8895	-10.8895	-10.8895	-10.8895	-10.8895	-10.8895	-10.8895	-10.8895	-10.8895	-10.8895	-10.8895	-10.8895	-10.8895	-10.8895	-10.8895	-10.8895	-10.8895	-10.8895	-10.8895	-10.8895	-10.8895	-10.8895	-10.8895	-10.8895	-10.8895	-10.8895	-10.8895	-10.8895	-10.8895	-10.8895	-10.8895	-10.8895	-10.8895	-10.8895	-10.8895	-10.8895	-10.8895	-10.8895	-10.8895
	4070.2	-10.1992	-10.1992	-10.1992	-10.1992	-10.1992	-10.1992	-10.1992	-10.1992	-10.1992	-10.1992	-10.1992	-10.1992	-10.1992	-10.1992	-10.1992	-10.1992	-10.1992	-10.1992	-10.1992	-10.1992	-10.1992	-10.1992	-10.1992	-10.1992	-10.1992	-10.1992	-10.1992	-10.1992	-10.1992	-10.1992	-10.1992	-10.1992	-10.1992	-10.1992	-10.1992	-10.1992	-10.1992	-10.1992	-10.1992	-10.1992	-10.1992	-10.1992	-10.1992	-10.1992	-10.1992	-10.1992	-10.1992	-10.1992
	4170.71	-9.57158	-9.57158	-9.57158	-9.57158	-9.57158	-9.57158	-9.57158	-9.57158	-9.57158	-9.57158	-9.57158	-9.57158	-9.57158	-9.57158	-9.57158	-9.57158	-9.57158	-9.57158	-9.57158	-9.57158	-9.57158	-9.57158	-9.57158	-9.57158	-9.57158	-9.57158	-9.57158	-9.57158	-9.57158	-9.57158	-9.57158	-9.57158	-9.57158	-9.57158	-9.57158	-9.57158	-9.57158	-9.57158	-9.57158	-9.57158	-9.57158	-9.57158	-9.57158	-9.57158	-9.57158	-9.57158	-9.57158	-9.57158
	4271.21	-8.99983	-8.99983	-8.99983	-8.99983	-8.99983	-8.99983	-8.99983	-8.99983	-8.99983	-8.99983	-8.99983	-8.99983	-8.99983	-8.99983	-8.99983	-8.99983	-8.99983	-8.99983	-8.99983	-8.99983	-8.99983	-8.99983	-8.99983	-8.99983	-8.99983	-8.99983	-8.99983	-8.99983	-8.99983	-8.99983	-8.99983	-8.99983	-8.99983	-8.99983	-8.99983	-8.99983	-8.99983	-8.99983	-8.99983	-8.99983	-8.99983	-8.99983	-8.99983	-8.99983	-8.99983	-8.99983	-8.99983	-8.99983
	4371.72	-8.47795	-8.47795	-8.47795	-8.47795	-8.47795	-8.47795	-8.47795	-8.47795	-8.47795	-8.47795	-8.47795	-8.47795	-8.47795	-8.47795	-8.47795	-8.47795	-8.47795	-8.47795	-8.47795	-8.47795	-8.47795	-8.47795	-8.47795	-8.47795	-8.47795	-8.47795	-8.47795	-8.47795	-8.47795	-8.47795	-8.47795	-8.47795	-8.47795	-8.47795	-8.47795	-8.47795	-8.47795	-8.47795	-8.47795	-8.47795	-8.47795	-8.47795	-8.47795	-8.47795	-8.47795	-8.47795	-8.47795	-8.47795
	4472.22	-8.00067	-8.00067	-8.00067	-8.00067	-8.00067	-8.00067	-8.00067	-8.00067	-8.00067	-8.00067	-8.00067	-8.00067	-8.00067	-8.00067	-8.00067	-8.00067	-8.00067	-8.00067	-8.00067	-8.00067	-8.00067	-8.00067	-8.00067	-8.00067	-8.00067	-8.00067	-8.00067	-8.00067	-8.00067	-8.00067	-8.00067	-8.00067	-8.00067	-8.00067	-8.00067	-8.00067	-8.00067	-8.00067	-8.00067	-8.00067	-8.00067	-8.00067	-8.00067	-8.00067	-8.00067	-8.00067	-8.00067	-8.00067
	4572.73	-7.56339	-7.56339	-7.56339	-7.56339	-7.56339	-7.56339	-7.56339	-7.56339	-7.56339	-7.56339	-7.56339	-7.56339	-7.56339	-7.56339	-7.56339	-7.56339	-7.56339	-7.56339	-7.56339	-7.56339	-7.56339	-7.56339	-7.56339	-7.56339	-7.56339	-7.56339	-7.56339	-7.56339	-7.56339	-7.56339	-7.56339	-7.56339	-7.56339	-7.56339	-7.56339	-7.56339	-7.56339	-7.56339	-7.56339	-7.56339	-7.56339	-7.56339	-7.56339	-7.56339	-7.56339	-7.56339	-7.56339	-7.56339
	4673.23	-7.16204	-7.16204	-7.16204	-7.16204	-7.16204	-7.16204	-7.16204	-7.16204	-7.16204	-7.16204	-7.16204	-7.16204	-7.16204	-7.16204	-7.16204	-7.16204	-7.16204	-7.16204	-7.16204	-7.16204	-7.16204	-7.16204	-7.16204	-7.16204	-7.16204	-7.16204	-7.16204	-7.16204	-7.16204	-7.16204	-7.16204	-7.16204	-7.16204	-7.16204	-7.16204	-7.16204	-7.16204	-7.16204	-7.16204	-7.16204	-7.16204	-7.16204	-7.16204	-7.16204	-7.16204	-7.16204	-7.16204	-7.16204
	4773.74	-6.79305	-6.79305	-6.79305	-6.79305	-6.79305	-6.79305	-6.79305	-6.79305	-6.79305	-6.79305	-6.79305	-6.79305	-6.79305	-6.79305	-6.79305	-6.79305	-6.79305	-6.79305	-6.79305	-6.79305	-6.79305	-6.79305	-6.79305	-6.79305	-6.79305	-6.79305	-6.79305	-6.79305	-6.79305	-6.79305	-6.79305	-6.79305	-6.79305	-6.79305	-6.79305	-6.79305	-6.79305	-6.79305	-6.79305	-6.79305	-6.79305	-6.79305	-6.79305	-6.79305	-6.79305	-6.79305	-6.79305	-6.79305
	4874.24	-6.45324	-6.45324	-6.45324	-6.45324	-6.45324	-6.45324	-6.45324	-6.45324	-6.45324	-6.45324	-6.45324	-6.45324	-6.45324	-6.45324	-6.45324	-6.45324	-6.45324	-6.45324	-6.45324	-6.45324	-6.45324	-6.45324	-6.45324	-6.45324	-6.45324	-6.45324	-6.45324	-6.45324	-6.45324	-6.45324	-6.45324	-6.45324	-6.45324	-6.45324	-6.45324	-6.45324	-6.45324	-6.45324	-6.45324	-6.45324	-6.45324	-6.45324	-6.45324	-6.45324	-6.45324	-6.45324	-6.45324	-6.45324
	4974.75	-6.13981	-6.13981	-6.13981	-6.13981	-6.13981	-6.13981	-6.13981	-6.13981	-6.13981	-6.13981	-6.13981	-6.13981	-6.13981	-6.13981	-6.13981	-6.13981	-6.13981	-6.13981	-6.13981	-6.13981	-6.13981	-6.13981	-6.13981	-6.13981	-6.13981	-6.13981	-6.13981	-6.13981	-6.13981	-6.13981	-6.13981	-6.13981	-6.13981	-6.13981	-6.13981	-6.13981	-6.13981	-6.13981	-6.13981	-6.13981	-6.13981	-6.13981	-6.13981	-6.13981	-6.13981	-6.13981	-6.13981	-6.13981
	5075.25	-5.85027	-5.85027	-5.85027	-5.85027	-5.85027	-5.85027	-5.85027	-5.85027	-5.85027	-5.85027	-5.85027	-5.85027	-5.85027	-5.85027	-5.85027	-5.85027	-5.85027	-5.85027	-5.85027	-5.85027	-5.85027	-5.85027	-5.85027	-5.85027	-5.85027	-5.85027	-5.85027	-5.85027	-5.85027	-5.85027	-5.85027	-5.85027	-5.85027	-5.85027	-5.85027	-5.85027	-5.85027	-5.85027	-5.85027	-5.85027	-5.85027	-5.85027	-5.85027	-5.85027	-5.85027	-5.85027	-5.85027	-5.85027
	5175.76	-5.5824	-5.5824	-5.5824	-5.5824	-5.5824	-5.5824	-5.5824	-5.5824	-5.5824	-5.5824	-5.5824	-5.5824	-5.5824	-5.5824	-5.5824	-5.5824	-5.5824	-5.5824	-5.5824	-5.5824	-5.5824	-5.5824	-5.5824	-5.5824	-5.5824	-5.5824	-5.5824	-5.5824	-5.5824	-5.5824	-5.5824	-5.5824	-5.5824	-5.5824	-5.5824	-5.5824	-5.5824	-5.5824	-5.5824	-5.5824	-5.5824	-5.5824	-5.5824	-5.5824	-5.5824	-5.5824	-5.5824	-5.5824
	5276.26	-5.33422	-5.33422	-5.33422	-5.33422	-5.33422	-5.33422	-5.33422	-5.33422	-5.33422	-5.33422	-5.33422	-5.33422	-5.33422	-5.33422	-5.33422	-5.33422	-5.33422	-5.33422	-5.33422	-5.33422	-5.33422	-5.33422	-5.33422	-5.33422	-5.33422	-5.33422	-5.33422	-5.33422	-5.33422	-5.33422	-5.33422	-5.33422	-5.33422	-5.33422	-5.33422	-5.33422	-5.33422	-5.33422	-5.33422	-5.33422	-5.33422	-5.33422	-5.33422	-5.33422	-5.33422	-5.33422	-5.33422	-5.33422
	5376.77	-5.10397	-5.10397	-5.10397	-5.10397	-5.10397	-5.10397	-5.10397	-5.10397	-5.10397	-5.10397	-5.10397	-5.10397	-5.10397	-5.10397	-5.10397	-5.10397	-5.10397	-5.10397	-5.10397	-5.10397	-5.10397	-5.10397	-5.10397	-5.10397	-5.10397	-5.10397	-5.10397	-5.10397	-5.10397	-5.10397	-5.10397	-5.10397	-5.10397	-5.10397	-5.10397	-5.10397	-5.10397	-5.10397	-5.10397	-5.10397	-5.10397	-5.10397	-5.10397	-5.10397	-5.10397	-5.10397	-5.10397	-5.10397
	5477.27	-4.89008	-4.89008	-4.89008	-4.89008	-4.89008	-4.89008	-4.89008	-4.89008	-4.89008	-4.89008	-4.89008	-4.89008	-4.89008	-4.89008	-4.89008	-4.89008	-4.89008	-4.89008	-4.89008	-4.89008	-4.89008	-4.89008	-4.89008	-4.89008	-4.89008	-4.89008	-4.89008	-4.89008	-4.89008	-4.89008	-4.89008	-4.89008	-4.89008	-4.89008	-4.89008	-4.89008	-4.89008	-4.89008	-4.89008	-4.89008	-4.89008	-4.89008	-4.89008	-4.89008	-4.89008	-4.89008	-4.89008	-4.89008
	5577.78	-4.69111	-4.69111	-4.69111	-4.69111	-4.69111	-4.69111	-4.69111	-4.69111	-4.69111	-4.69111	-4.69111	-4.69111	-4.69111	-4.69111	-4.69111	-4.69111	-4.69111	-4.69111	-4.69111	-4.69111	-4.69111	-4.69111	-4.69111	-4.69111	-4.69111	-4.69111	-4.69111	-4.69111	-4.69111	-4.69111	-4.69111	-4.69111	-4.69111	-4.69111	-4.69111	-4.69111	-4.69111	-4.69111	-4.69111	-4.69111	-4.69111	-4.69111	-4.69111	-4.69111	-4.69111	-4.69111	-4.69111	-4.69111
	5678.28	-4.5058	-4.5058	-4.5058	-4.5058	-4.5058	-4.5058	-4.5058	-4.5058	-4.5058	-4.5058	-4.5058	-4.5058	-4.5058	-4.5058	-4.5058	-4.5058	-4.5058	-4.5058	-4.5058	-4.5058	-4.5058	-4.5058	-4.5058	-4.5058	-4.5058	-4.5058	-4.5058	-4.5058	-4.5058	-4.5058	-4.5058	-4.5058	-4.5058	-4.5058	-4.5058	-4.5058	-4.5058	-4.5058	-4.5058	-4.5058	-4.5058	-4.5058	-4.5058	-4.5058	-4.5058	-4.5058	-4.5058	-4.5058
	5778.79	-4.333	-4.333	-4.333	-4.333	-4.333	-4.333	-4.333	-4.333	-4.333	-4.333	-4.333	-4.333	-4.333	-4.333	-4.333	-4.333	-4.333	-4.333	-4.333	-4.333	-4.333	-4.333	-4.333	-4.333	-4.333	-4.333	-4.333	-4.333	-4.333	-4.333	-4.333	-4.333	-4.333	-4.333	-4.333	-4.333	-4.333	-4.333	-4.333	-4.333	-4.333	-4.333	-4.333	-4.333	-4.333	-4.333	-4.333	-4.333
	5879.29	-4.17168	-4.17168	-4.17168	-4.17168	-4.17168	-4.17168	-4.17168	-4.17168	-4.17168	-4.17168	-4.17168	-4.17168	-4.17168	-4.17168	-4.17168	-4.17168	-4.17168	-4.17168	-4.17168	-4.17168	-4.17168	-4.17168	-4.17168	-4.17168	-4.17168	-4.17168	-4.17168	-4.17168	-4.17168	-4.17168	-4.17168	-4.17168	-4.17168	-4.17168	-4.17168	-4.17168	-4.17168	-4.17168	-4.17168	-4.17168	-4.17168	-4.17168	-4.17168	-4.17168	-4.17168	-4.17168	-4.17168	-4.17168
	5979.8	-4.0209	-4.0209	-4.0209	-4.0209	-4.0209	-4.0209	-4.0209	-4.0209	-4.0209	-4.0209	-4.0209	-4.0209	-4.0209	-4.0209	-4.0209	-4.0209	-4.0209	-4.0209	-4.0209	-4.0209	-4.0209	-4.0209	-4.0209	-4.0209	-4.0209	-4.0209	-4.0209	-4.0209	-4.0209	-4.0209	-4.0209	-4.0209	-4.0209	-4.0209	-4.0209	-4.0209	-4.0209	-4.0209	-4.0209	-4.0209	-4.0209	-4.0209	-4.0209	-4.0209	-4.0209	-4.0209	-4.0209	-4.0209
	6080.3	-3.87983	-3.87983	-3.87983	-3.87983	-3.87983	-3.87983	-3.87983	-3.87983	-3.87983	-3.87983	-3.87983	-3.87983	-3.87983	-3.87983	-3.87983	-3.87983	-3.87983	-3.87983	-3.87983	-3.87983	-3.87983	-3.87983	-3.87983	-3.87983	-3.87983	-3.87983	-3.87983	-3.87983	-3.87983	-3.87983	-3.87983	-3.87983	-3.87983	-3.87983	-3.87983	-3.87983	-3.87983	-3.87983	-3.87983	-3.87983	-3.87983	-3.87983	-3.87983	-3.87983	-3.87983	-3.87983	-3.87983	-3.87983
	6180.81	-3.74769	-3.74769	-3.74769	-3.74769	-3.74769	-3.74769	-3.74769	-3.74769	-3.74769	-3.74769	-3.74769	-3.74769	-3.74769	-3.74769	-3.74769	-3.74769	-3.74769	-3.74769	-3.74769	-3.74769	-3.74769	-3.74769	-3.74769	-3.74769	-3.74769	-3.74769	-3.74769	-3.74769	-3.74769	-3.74769	-3.74769	-3.74769	-3.74769	-3.74769	-3.74769	-3.74769	-3.74769	-3.74769	-3.74769	-3.74769	-3.74769	-3.74769	-3.74769	-3.74769	-3.74769	-3.74769	-3.74769	-3.74769
	6281.31	-3.6238	-3.6238	-3.6238	-3.6238	-3.6238	-3.6238	-3.6238	-3.6238	-3.6238	-3.6238	-3.6238	-3.6238	-3.6238	-3.6238	-3.6238	-3.6238	-3.6238	-3.6238	-3.6238	-3.6238	-3.6238	-3.6238	-3.6238	-3.6238	-3.6238	-3.6238	-3.6238	-3.6238	-3.6238	-3.6238	-3.6238	-3.6238	-3.6238	-3.6238	-3.6238	-3.6238	-3.6238	-3.6238	-3.6238	-3.6238	-3.6238	-3.6238	-3.6238	-3.6238	-3.6238	-3.6238	-3.6238	-3.6238
	6381.82	-3.50751	-3.50751	-3.50751	-3.50751	-3.50751	-3.50751	-3.50751	-3.50751	-3.50751	-3.50751	-3.50751	-3.50751	-3.50751	-3.50751	-3.50751	-3.50751	-3.50751	-3.50751	-3.50751	-3.50751	-3.50751	-3.50751	-3.50751	-3.50751	-3.50751	-3.50751	-3.50751	-3.50751	-3.50751	-3.50751	-3.50751	-3.50751	-3.50751	-3.50751	-3.50751	-3.50751	-3.50751	-3.50751	-3.50751	-3.50751	-3.50751	-3.50751	-3.50751	-3.50751	-3.50751	-3.50751	-3.50751	-3.50751
	6482.32	-3.39827	-3.39827	-3.39827	-3.39827	-3.39827	-3.39827	-3.39827	-3.39827	-3.39827	-3.39827	-3.39827	-3.39827	-3.39827	-3.39827	-3.39827	-3.39827	-3.39827	-3.39827	-3.39827	-3.39827	-3.39827	-3.39827	-3.39827	-3.39827	-3.39827	-3.39827	-3.39827	-3.39827	-3.39827	-3.39827	-3.39827	-3.39827	-3.39827	-3.39827	-3.39827	-3.39827	-3.39827	-3.39827	-3.39827	-3.39827	-3.39827	-3.39827	-3.39827	-3.39827	-3.39827	-3.39827	-3.39827	-3.39827
	6582.83	-3.29554	-3.29554	-3.29554	-3.29554	-3.29554	-3.29554	-3.29554	-3.29554	-3.29554	-3.29554	-3.29554	-3.29554	-3.29554	-3.29554	-3.29554	-3.29554	-3.29554	-3.29554	-3.29554	-3.29554	-3.29554	-3.29554	-3.29554	-3.29554	-3.29554	-3.29554	-3.29554	-3.29554	-3.29554	-3.29554	-3.29554	-3.29554	-3.29554	-3.29554	-3.29554	-3.29554	-3.29554	-3.29554	-3.29554	-3.29554	-3.29554	-3.29554	-3.29554	-3.29554	-3.29554	-3.29554	-3.29554	-3.29554
	6683.33	-3.19884	-3.19884	-3.19884	-3.19884	-3.19884	-3.19884	-3.19884	-3.19884	-3.19884	-3.19884	-3.19884	-3.19884	-3.19884	-3.19884	-3.19884	-3.19884	-3.19884	-3.19884	-3.19884	-3.19884	-3.19884	-3.19884	-3.19884	-3.19884	-3.19884	-3.19884	-3.19884	-3.19884	-3.19884	-3.19884	-3.19884	-3.19884	-3.19884	-3.19884	-3.19884	-3.19884	-3.19884	-3.19884	-3.19884	-3.19884	-3.19884	-3.19884	-3.19884	-3.19884	-3.19884	-3.19884	-3.19884	-3.19884
	6783.84	-3.10776	-3.10776	-3.10776	-3.10776	-3.10776	-3.10776	-3.10776	-3.10776	-3.10776	-3.10776	-3.10776	-3.10776	-3.10776	-3.10776	-3.10776	-3.10776	-3.10776	-3.10776	-3.10776	-3.10776	-3.10776	-3.10776	-3.10776	-3.10776	-3.10776	-3.10776	-3.10776	-3.10776	-3.10776	-3.10776	-3.10776	-3.10776	-3.10776	-3.10776	-3.10776	-3.10776	-3.10776	-3.10776	-3.10776	-3.10776	-3.10776	-3.10776	-3.10776	-3.10776	-3.10776	-3.10776	-3.10776	-3.10776
	6884.34	-3.02187	-3.02187	-3.02187	-3.02187	-3.02187	-3.02187	-3.02187	-3.02187	-3.02187	-3.02187	-3.02187	-3.02187	-3.02187	-3.02187	-3.02187	-3.02187	-3.02187	-3.02187	-3.02187	-3.02187	-3.02187	-3.02187	-3.02187	-3.02187	-3.02187	-3.02187	-3.02187	-3.02187	-3.02187	-3.02187	-3.02187	-3.02187	-3.02187	-3.02187	-3.02187	-3.02187	-3.02187	-3.02187	-3.02187	-3.02187	-3.02187	-3.02187	-3.02187	-3.02187	-3.02187	-3.02187	-3.02187	-3.02187
	6984.85	-2.94082	-2.94082	-2.94082	-2.94082	-2.94082	-2.94082	-2.94082	-2.94082	-2.94082	-2.94082	-2.94082	-2.94082	-2.94082	-2.94082	-2.94082	-2.94082	-2.94082	-2.94082	-2.94082	-2.94082	-2.94082	-2.94082	-2.94082	-2.94082	-2.94082	-2.94082	-2.94082	-2.94082	-2.94082	-2.94082	-2.94082	-2.94082	-2.94082	-2.94082	-2.94082	-2.94082	-2.94082	-2.94082	-2.94082	-2.94082	-2.94082	-2.94082	-2.94082	-2.94082	-2.94082	-2.94082	-2.94082	-2.94082
	7085.35	-2.86428	-2.86428	-2.86428	-2.86428	-2.86428	-2.86428	-2.86428	-2.86428	-2.86428	-2.86428	-2.86428	-2.86428	-2.86428	-2.86428	-2.86428	-2.86428	-2.86428	-2.86428	-2.86428	-2.86428	-2.86428	-2.86428	-2.86428	-2.86428	-2.86428	-2.86428	-2.86428	-2.86428	-2.86428	-2.86428	-2.86428	-2.86428	-2.86428	-2.86428	-2.86428	-2.86428	-2.86428	-2.86428	-2.86428	-2.86428	-2.86428	-2.86428	-2.86428	-2.86428	-2.86428	-2.86428	-2.86428	-2.86428
	7185.86	-2.79193	-2.79193	-2.79193	-2.79193	-2.79193	-2.79193	-2.79193	-2.79193	-2.79193	-2.79193	-2.79193	-2.79193	-2.79193	-2.79193	-2.79193	-2.79193	-2.79193	-2.79193	-2.79193	-2.79193	-2.79193	-2.79193	-2.79193	-2.79193	-2.79193	-2.79193	-2.79193	-2.79193	-2.79193	-2.79193	-2.79193	-2.79193	-2.79193	-2.79193	-2.79193	-2.79193	-2.79193	-2.79193	-2.79193	-2.79193	-2.79193	-2.79193	-2.79193	-2.79193	-2.79193	-2.79193	-2.79193	-2.79193
	7286.36	-2.7235	-2.7235	-2.7235	-2.7235	-2.7235	-2.7235	-2.7235	-2.7235	-2.7235	-2.7235	-2.7235	-2.7235	-2.7235	-2.7235	-2.7235	-2.7235	-2.7235	-2.7235	-2.7235	-2.7235	-2.7235	-2.7235	-2.7235	-2.7235	-2.7235	-2.7235	-2.7235	-2.7235	-2.7235	-2.7235	-2.7235	-2.7235	-2.7235	-2.7235	-2.7235	-2.7235	-2.7235	-2.7235	-2.7235	-2.7235	-2.7235	-2.7235	-2.7235	-2.7235	-2.7235	-2.7235	-2.7235	-2.7235
	7386.87	-2.65872	-2.65872	-2.65872	-2.65872	-2.65872	-2.65872	-2.65872	-2.65872	-2.65872	-2.65872	-2.65872	-2.65872	-2.65872	-2.65872	-2.65872	-2.65872	-2.65872	-2.65872	-2.65872	-2.65872	-2.65872	-2.65872	-2.65872	-2.65872	-2.65872	-2.65872	-2.65872	-2.65872	-2.65872	-2.65872	-2.65872	-2.65872	-2.65872	-2.65872	-2.65872	-2.65872	-2.65872	-2.65872	-2.65872	-2.65872	-2.65872	-2.65872	-2.65872	-2.65872	-2.65872	-2.65872	-2.65872	-2.65872
	7487.37	-2.59735	-2.59735	-2.59735	-2.59734	-2.59735	-2.59735	-2.59735	-2.59735	-2.59735	-2.59735	-2.59735	-2.59735	-2.59734	-2.59735	-2.59735	-2.59734	-2.59735	-2.59735	-2.59734	-2.59734	-2.59735	-2.59735	-2.59735	-2.59735	-2.59735	-2.59735	-2.59735	-2.59735	-2.59734	-2.59734	-2.59735	-2.59735	-2.59735	-2.59734	-2.59734	-2.59735	-2.59735	-2.59735	-2.59735	-2.59734	-2.59734	-2.59735	-2.59735	-2.59734	-2.59735	-2.59735	-2.59734	-2.59735
	7587.88	-2.53917	-2.53917	-2.53917	-2.53917	-2.53917	-2.53917	-2.53917	-2.53917	-2.53917	-2.53917	-2.53917	-2.53917	-2.53917	-2.53917	-2.53917	-2.53917	-2.53917	-2.53917	-2.53917	-2.53917	-2.53917	-2.53917	-2.53917	-2.53917	-2.53917	-2.53917	-2.53917	-2.53917	-2.53917	-2.53917	-2.53917	-2.53917	-2.53917	-2.53917	-2.53917	-2.53917	-2.53917	-2.53917	-2.53917	-2.53917	-2.53917	-2.53917	-2.53917	-2.53917	-2.53917	-2.53917	-2.53917	-2.53917
	7688.38	-2.48397	-2.48397	-2.48397	-2.48397	-2.48397	-2.48397	-2.48397	-2.48397	-2.48397	-2.48397	-2.48397	-2.48397	-2.48397	-2.48397	-2.48397	-2.48397	-2.48397	-2.48397	-2.48397	-2.48397	-2.48397	-2.48397	-2.48397	-2.48397	-2.48397	-2.48397	-2.48397	-2.48397	-2.48397	-2.48397	-2.48397	-2.48397	-2.48397	-2.48397	-2.48397	-2.48397	-2.48397	-2.48397	-2.48397	-2.48397	-2.48397	-2.48397	-2.48397	-2.48397	-2.48397	-2.48397	-2.48397	-2.48397
	7788.89	-2.43158	-2.43158	-2.43158	-2.43158	-2.43158	-2.43158	-2.43158	-2.43158	-2.43158	-2.43158	-2.43158	-2.43158	-2.43158	-2.43158	-2.43158	-2.43158	-2.43158	-2.43158	-2.43158	-2.43158	-2.43158	-2.43158	-2.43158	-2.43158	-2.43158	-2.43158	-2.43158	-2.43158	-2.43158	-2.43158	-2.43158	-2.43158	-2.43158	-2.43158	-2.43158	-2.43158	-2.43158	-2.43158	-2.43158	-2.43158	-2.43158	-2.43158	-2.43158	-2.43158	-2.43158	-2.43158	-2.43158	-2.43158
	7889.39	-2.38181	-2.38181	-2.38181	-2.38181	-2.38181	-2.38181	-2.38181	-2.38181	-2.38181	-2.38181	-2.38181	-2.38181	-2.38181	-2.38181	-2.38181	-2.38181	-2.38181	-2.38181	-2.38181	-2.38181	-2.38181	-2.38181	-2.38181	-2.38181	-2.38181	-2.38181	-2.38181	-2.38181	-2.38181	-2.38181	-2.38181	-2.38181	-2.38181	-2.38181	-2.38181	-2.38181	-2.38181	-2.38181	-2.38181	-2.38181	-2.38181	-2.38181	-2.38181	-2.38181	-2.38181	-2.38181	-2.38181	-2.38181
	7989.9	-2.3345	-2.3345	-2.3345	-2.3345	-2.3345	-2.3345	-2.3345	-2.3345	-2.3345	-2.3345	-2.3345	-2.3345	-2.3345	-2.3345	-2.3345	-2.3345	-2.3345	-2.3345	-2.3345	-2.3345	-2.3345	-2.3345	-2.3345	-2.3345	-2.3345	-2.3345	-2.3345	-2.3345	-2.3345	-2.3345	-2.3345	-2.3345	-2.3345	-2.3345	-2.3345	-2.3345	-2.3345	-2.3345	-2.3345	-2.3345	-2.3345	-2.3345	-2.3345	-2.3345	-2.3345	-2.3345	-2.3345	-2.3345
	8090.4	-2.2895	-2.2895	-2.2895	-2.2895	-2.2895	-2.2895	-2.2895	-2.2895	-2.2895	-2.2895	-2.2895	-2.2895	-2.2895	-2.2895	-2.2895	-2.2895	-2.2895	-2.2895	-2.2895	-2.2895	-2.2895	-2.2895	-2.2895	-2.2895	-2.2895	-2.2895	-2.2895	-2.2895	-2.2895	-2.2895	-2.2895	-2.2895	-2.2895	-2.2895	-2.2895	-2.2895	-2.2895	-2.2895	-2.2895	-2.2895	-2.2895	-2.2895	-2.2895	-2.2895	-2.2895	-2.2895	-2.2895	-2.2895
	8190.91	-2.24668	-2.24668	-2.24668	-2.24668	-2.24668	-2.24668	-2.24668	-2.24668	-2.24668	-2.24668	-2.24668	-2.24668	-2.24668	-2.24668	-2.24668	-2.24668	-2.24668	-2.24668	-2.24668	-2.24668	-2.24668	-2.24668	-2.24668	-2.24668	-2.24668	-2.24668	-2.24668	-2.24668	-2.24668	-2.24668	-2.24668	-2.24668	-2.24668	-2.24668	-2.24668	-2.24668	-2.24668	-2.24668	-2.24668	-2.24668	-2.24668	-2.24668	-2.24668	-2.24668	-2.24668	-2.24668	-2.24668	-2.24668
	8291.41	-2.20589	-2.20589	-2.20589	-2.20589	-2.20589	-2.20589	-2.20589	-2.20589	-2.20589	-2.20589	-2.20589	-2.20589	-2.20589	-2.20589	-2.20589	-2.20589	-2.20589	-2.20589	-2.20589	-2.20589	-2.20589	-2.20589	-2.20589	-2.20589	-2.20589	-2.20589	-2.20589	-2.20589	-2.20589	-2.20589	-2.20589	-2.20589	-2.20589	-2.20589	-2.20589	-2.20589	-2.20589	-2.20589	-2.20589	-2.20589	-2.20589	-2.20589	-2.20589	-2.20589	-2.20589	-2.20589	-2.20589	-2.20589
	8391.92	-2.16703	-2.16703	-2.16703	-2.16703	-2.16703	-2.16703	-2.16703	-2.16703	-2.16703	-2.16703	-2.16703	-2.16703	-2.16703	-2.16703	-2.16703	-2.16703	-2.16703	-2.16703	-2.16703	-2.16703	-2.16703	-2.16703	-2.16703	-2.16703	-2.16703	-2.16703	-2.16703	-2.16703	-2.16703	-2.16703	-2.16703	-2.16703	-2.16703	-2.16703	-2.16703	-2.16703	-2.16703	-2.16703	-2.16703	-2.16703	-2.16703	-2.16703	-2.16703	-2.16703	-2.16703	-2.16703	-2.16703	-2.16703
	8492.42	-2.12998	-2.12998	-2.12998	-2.12998	-2.12998	-2.12998	-2.12998	-2.12998	-2.12998	-2.12998	-2.12998	-2.12998	-2.12998	-2.12998	-2.12998	-2.12998	-2.12998	-2.12998	-2.12998	-2.12998	-2.12998	-2.12998	-2.12998	-2.12998	-2.12998	-2.12998	-2.12998	-2.12998	-2.12998	-2.12998	-2.12998	-2.12998	-2.12998	-2.12998	-2.12998	-2.12998	-2.12998	-2.12998	-2.12998	-2.12998	-2.12998	-2.12998	-2.12998	-2.12998	-2.12998	-2.12998	-2.12998	-2.12998
	8592.93	-2.09464	-2.09464	-2.09464	-2.09464	-2.09464	-2.09464	-2.09464	-2.09464	-2.09464	-2.09464	-2.09464	-2.09464	-2.09464	-2.09464	-2.09464	-2.09464	-2.09464	-2.09464	-2.09464	-2.09464	-2.09464	-2.09464	-2.09464	-2.09464	-2.09464	-2.09464	-2.09464	-2.09464	-2.09464	-2.09464	-2.09464	-2.09464	-2.09464	-2.09464	-2.09464	-2.09464	-2.09464	-2.09464	-2.09464	-2.09464	-2.09464	-2.09464	-2.09464	-2.09464	-2.09464	-2.09464	-2.09464	-2.09464
	8693.43	-2.06091	-2.06091	-2.06091	-2.06091	-2.06091	-2.06091	-2.06091	-2.06091	-2.06091	-2.06091	-2.06091	-2.06091	-2.06091	-2.06091	-2.06091	-2.06091	-2.06091	-2.06091	-2.06091	-2.06091	-2.06091	-2.06091	-2.06091	-2.06091	-2.06091	-2.06091	-2.06091	-2.06091	-2.06091	-2.06091	-2.06091	-2.06091	-2.06091	-2.06091	-2.06091	-2.06091	-2.06091	-2.06091	-2.06091	-2.06091	-2.06091	-2.06091	-2.06091	-2.06091	-2.06091	-2.06091	-2.06091	-2.06091
	8793.94	-2.0287	-2.0287	-2.0287	-2.0287	-2.0287	-2.0287	-2.0287	-2.0287	-2.0287	-2.0287	-2.0287	-2.0287	-2.0287	-2.0287	-2.0287	-2.0287	-2.0287	-2.0287	-2.0287	-2.0287	-2.0287	-2.0287	-2.0287	-2.0287	-2.0287	-2.0287	-2.0287	-2.0287	-2.0287	-2.0287	-2.0287	-2.0287	-2.0287	-2.0287	-2.0287	-2.0287	-2.0287	-2.0287	-2.0287	-2.0287	-2.0287	-2.0287	-2.0287	-2.0287	-2.0287	-2.0287	-2.0287	-2.0287
	8894.44	-1.99792	-1.99792	-1.99792	-1.99792	-1.99792	-1.99792	-1.99792	-1.99792	-1.99792	-1.99792	-1.99792	-1.99792	-1.99792	-1.99792	-1.99792	-1.99792	-1.99792	-1.99792	-1.99792	-1.99792	-1.99792	-1.99792	-1.99792	-1.99792	-1.99792	-1.99792	-1.99792	-1.99792	-1.99792	-1.99792	-1.99792	-1.99792	-1.99792	-1.99792	-1.99792	-1.99792	-1.99792	-1.99792	-1.99792	-1.99792	-1.99792	-1.99792	-1.99792	-1.99792	-1.99792	-1.99792	-1.99792	-1.99792
	8994.95	-1.9685	-1.9685	-1.9685	-1.9685	-1.9685	-1.9685	-1.9685	-1.9685	-1.9685	-1.9685	-1.9685	-1.9685	-1.9685	-1.9685	-1.9685	-1.9685	-1.9685	-1.9685	-1.9685	-1.9685	-1.9685	-1.9685	-1.9685	-1.9685	-1.9685	-1.9685	-1.9685	-1.9685	-1.9685	-1.9685	-1.9685	-1.9685	-1.9685	-1.9685	-1.9685	-1.9685	-1.9685	-1.9685	-1.9685	-1.9685	-1.9685	-1.9685	-1.9685	-1.9685	-1.9685	-1.9685	-1.9685	-1.9685
	9095.45	-1.94035	-1.94035	-1.94035	-1.94035	-1.94035	-1.94035	-1.94035	-1.94035	-1.94035	-1.94035	-1.94035	-1.94035	-1.94035	-1.94035	-1.94035	-1.94035	-1.94035	-1.94035	-1.94035	-1.94035	-1.94035	-1.94035	-1.94035	-1.94035	-1.94035	-1.94035	-1.94035	-1.94035	-1.94035	-1.94035	-1.94035	-1.94035	-1.94035	-1.94035	-1.94035	-1.94035	-1.94035	-1.94035	-1.94035	-1.94035	-1.94035	-1.94035	-1.94035	-1.94035	-1.94035	-1.94035	-1.94035	-1.94035
	9195.96	-1.91343	-1.91343	-1.91343	-1.91343	-1.91343	-1.91343	-1.91343	-1.91343	-1.91343	-1.91343	-1.91343	-1.91343	-1.91343	-1.91343	-1.91343	-1.91343	-1.91343	-1.91343	-1.91343	-1.91343	-1.91343	-1.91343	-1.91343	-1.91343	-1.91343	-1.91343	-1.91343	-1.91343	-1.91343	-1.91343	-1.91343	-1.91343	-1.91343	-1.91343	-1.91343	-1.91343	-1.91343	-1.91343	-1.91343	-1.91343	-1.91343	-1.91343	-1.91343	-1.91343	-1.91343	-1.91343	-1.91343	-1.91343
	9296.46	-1.88765	-1.88765	-1.88765	-1.88765	-1.88765	-1.88765	-1.88765	-1.88765	-1.88765	-1.88765	-1.88765	-1.88765	-1.88765	-1.88765	-1.88765	-1.88765	-1.88765	-1.88765	-1.88765	-1.88765	-1.88765	-1.88765	-1.88765	-1.88765	-1.88765	-1.88765	-1.88765	-1.88765	-1.88765	-1.88765	-1.88765	-1.88765	-1.88765	-1.88765	-1.88765	-1.88765	-1.88765	-1.88765	-1.88765	-1.88765	-1.88765	-1.88765	-1.88765	-1.88765	-1.88765	-1.88765	-1.88765	-1.88765
	9396.97	-1.86296	-1.86296	-1.86296	-1.86296	-1.86296	-1.86296	-1.86296	-1.86296	-1.86296	-1.86296	-1.86296	-1.86296	-1.86296	-1.86296	-1.86296	-1.86296	-1.86296	-1.86296	-1.86296	-1.86296	-1.86296	-1.86296	-1.86296	-1.86296	-1.86296	-1.86296	-1.86296	-1.86296	-1.86296	-1.86296	-1.86296	-1.86296	-1.86296	-1.86296	-1.86296	-1.86296	-1.86296	-1.86296	-1.86296	-1.86296	-1.86296	-1.86296	-1.86296	-1.86296	-1.86296	-1.86296	-1.86296	-1.86296
	9497.47	-1.8393	-1.8393	-1.8393	-1.8393	-1.8393	-1.8393	-1.8393	-1.8393	-1.8393	-1.8393	-1.8393	-1.8393	-1.8393	-1.8393	-1.8393	-1.8393	-1.8393	-1.8393	-1.8393	-1.8393	-1.8393	-1.8393	-1.8393	-1.8393	-1.8393	-1.8393	-1.8393	-1.8393	-1.8393	-1.8393	-1.8393	-1.8393	-1.8393	-1.8393	-1.8393	-1.8393	-1.8393	-1.8393	-1.8393	-1.8393	-1.8393	-1.8393	-1.8393	-1.8393	-1.8393	-1.8393	-1.8393	-1.8393
	9597.98	-1.81662	-1.81662	-1.81662	-1.81662	-1.81662	-1.81662	-1.81662	-1.81662	-1.81662	-1.81662	-1.81662	-1.81662	-1.81662	-1.81662	-1.81662	-1.81662	-1.81662	-1.81662	-1.81662	-1.81662	-1.81662	-1.81662	-1.81662	-1.81662	-1.81662	-1.81662	-1.81662	-1.81662	-1.81662	-1.81662	-1.81662	-1.81662	-1.81662	-1.81662	-1.81662	-1.81662	-1.81662	-1.81662	-1.81662	-1.81662	-1.81662	-1.81662	-1.81662	-1.81662	-1.81662	-1.81662	-1.81662	-1.81662
	9698.48	-1.79486	-1.79486	-1.79486	-1.79486	-1.79486	-1.79486	-1.79486	-1.79486	-1.79486	-1.79486	-1.79486	-1.79486	-1.79486	-1.79486	-1.79486	-1.79486	-1.79486	-1.79486	-1.79486	-1.79486	-1.79486	-1.79486	-1.79486	-1.79486	-1.79486	-1.79486	-1.79486	-1.79486	-1.79486	-1.79486	-1.79486	-1.79486	-1.79486	-1.79486	-1.79486	-1.79486	-1.79486	-1.79486	-1.79486	-1.79486	-1.79486	-1.79486	-1.79486	-1.79486	-1.79486	-1.79486	-1.79486	-1.79486
	9798.99	-1.77399	-1.77399	-1.77399	-1.77399	-1.77399	-1.77399	-1.77399	-1.77399	-1.77399	-1.77399	-1.77399	-1.77399	-1.77399	-1.77399	-1.77399	-1.77399	-1.77399	-1.77399	-1.77399	-1.77399	-1.77399	-1.77399	-1.77399	-1.77399	-1.77399	-1.77399	-1.77399	-1.77399	-1.77399	-1.77399	-1.77399	-1.77399	-1.77399	-1.77399	-1.77399	-1.77399	-1.77399	-1.77399	-1.77399	-1.77399	-1.77399	-1.77399	-1.77399	-1.77399	-1.77399	-1.77399	-1.77399	-1.77399
	9899.49	-1.75395	-1.75395	-1.75395	-1.75395	-1.75395	-1.75395	-1.75395	-1.75395	-1.75395	-1.75395	-1.75395	-1.75395	-1.75395	-1.75395	-1.75395	-1.75395	-1.75395	-1.75395	-1.75395	-1.75395	-1.75395	-1.75395	-1.75395	-1.75395	-1.75395	-1.75395	-1.75395	-1.75395	-1.75395	-1.75395	-1.75395	-1.75395	-1.75395	-1.75395	-1.75395	-1.75395	-1.75395	-1.75395	-1.75395	-1.75395	-1.75395	-1.75395	-1.75395	-1.75395	-1.75395	-1.75395	-1.75395	-1.75395
	10000	-1.73471	-1.73471	-1.73471	-1.73471	-1.73471	-1.73471	-1.73471	-1.73471	-1.73471	-1.73471	-1.73471	-1.73471	-1.73471	-1.73471	-1.73471	-1.73471	-1.73471	-1.73471	-1.73471	-1.73471	-1.73471	-1.73471	-1.73471	-1.73471	-1.73471	-1.73471	-1.73471	-1.73471	-1.73471	-1.73471	-1.73471	-1.73471	-1.73471	-1.73471	-1.73471	-1.73471	-1.73471	-1.73471	-1.73471	-1.73471	-1.73471	-1.73471	-1.73471	-1.73471	-1.73471	-1.73471	-1.73471	-1.73471
[truncated: 313 more columns]

## Sheet: panel b
Potential energy U/h (kHz) of the interaction potential at ξ = 12°
	Intermolecular distance r (a0)
Angle phi (deg)		0	1	2	3	4	5	6	7	8	9	10	11	12	13	14	15	16	17	18	19	20	21	22	23	24	25	26	27	28	29	30	31	32	33	34	35	36	37	38	39	40	41	42	43	44	45	46	47
	50	5.63346e+06	5.63346e+06	5.63346e+06	5.63346e+06	5.63346e+06	5.63346e+06	5.63346e+06	5.63346e+06	5.63346e+06	5.63346e+06	5.63346e+06	5.63346e+06	5.63346e+06	5.63346e+06	5.63346e+06	5.63346e+06	5.63346e+06	5.63346e+06	5.63346e+06	5.63346e+06	5.63346e+06	5.63346e+06	5.63346e+06	5.63346e+06	5.63346e+06	5.63346e+06	5.63346e+06	5.63346e+06	5.63346e+06	5.63346e+06	5.63346e+06	5.63346e+06	5.63346e+06	5.63346e+06	5.63346e+06	5.63346e+06	5.63346e+06	5.63346e+06	5.63346e+06	5.63346e+06	5.63346e+06	5.63346e+06	5.63346e+06	5.63346e+06	5.63346e+06	5.63346e+06	5.63346e+06	5.63346e+06
	150.505	1.46346e+06	1.46346e+06	1.46346e+06	1.46346e+06	1.46346e+06	1.46346e+06	1.46346e+06	1.46346e+06	1.46346e+06	1.46346e+06	1.46346e+06	1.46346e+06	1.46346e+06	1.46346e+06	1.46346e+06	1.46346e+06	1.46346e+06	1.46346e+06	1.46346e+06	1.46346e+06	1.46346e+06	1.46346e+06	1.46346e+06	1.46346e+06	1.46346e+06	1.46346e+06	1.46346e+06	1.46346e+06	1.46345e+06	1.46345e+06	1.46345e+06	1.46345e+06	1.46345e+06	1.46345e+06	1.46345e+06	1.46345e+06	1.46345e+06	1.46345e+06	1.46345e+06	1.46345e+06	1.46345e+06	1.46345e+06	1.46345e+06	1.46345e+06	1.46345e+06	1.46345e+06	1.46345e+06	1.46345e+06
	251.01	307679	307679	307679	307679	307679	307679	307679	307678	307678	307678	307678	307678	307678	307677	307677	307677	307677	307676	307676	307676	307675	307675	307675	307674	307674	307673	307673	307672	307672	307672	307671	307671	307670	307670	307669	307669	307668	307668	307667	307667	307666	307666	307665	307664	307664	307663	307663	307662
	351.515	105804	105804	105804	105804	105803	105803	105803	105802	105802	105802	105801	105801	105800	105799	105799	105798	105797	105796	105795	105795	105794	105793	105792	105791	105789	105788	105787	105786	105785	105783	105782	105781	105779	105778	105777	105775	105774	105772	105771	105769	105768	105766	105765	105763	105762	105760	105759	105757
	452.02	44710.6	44710.6	44710.4	44710.1	44709.7	44709.2	44708.6	44707.9	44707.1	44706.1	44705.1	44704	44702.7	44701.3	44699.9	44698.3	44696.7	44694.9	44693.1	44691.2	44689.2	44687.1	44684.9	44682.6	44680.3	44677.8	44675.3	44672.8	44670.1	44667.5	44664.7	44661.9	44659	44656.1	44653.2	44650.2	44647.1	44644.1	44640.9	44637.8	44634.7	44631.5	44628.3	44625.1	44621.9	44618.6	44615.4	44612.2
	552.525	20362.1	20362	20361.7	20361.3	20360.6	20359.7	20358.6	20357.3	20355.8	20354.2	20352.3	20350.3	20348.1	20345.7	20343.1	20340.3	20337.4	20334.3	20331	20327.6	20324	20320.3	20316.4	20312.4	20308.2	20303.9	20299.4	20294.9	20290.2	20285.4	20280.5	20275.5	20270.4	20265.2	20259.9	20254.5	20249.1	20243.6	20238	20232.4	20226.8	20221.1	20215.3	20209.6	20203.8	20198.1	20192.3	20186.5
	653.03	8977.23	8977.08	8976.62	8975.86	8974.8	8973.44	8971.78	8969.81	8967.56	8965.01	8962.16	8959.03	8955.62	8951.92	8947.95	8943.7	8939.19	8934.41	8929.38	8924.09	8918.55	8912.78	8906.77	8900.53	8894.07	8887.4	8880.52	8873.44	8866.17	8858.71	8851.09	8843.29	8835.34	8827.24	8819.01	8810.64	8802.15	8793.56	8784.86	8776.07	8767.21	8758.27	8749.28	8740.24	8731.17	8722.06	8712.95	8703.82
	753.535	3121.28	3121.08	3120.47	3119.46	3118.04	3116.22	3114	3111.38	3108.36	3104.95	3101.15	3096.96	3092.38	3087.43	3082.11	3076.41	3070.35	3063.93	3057.16	3050.05	3042.59	3034.8	3026.69	3018.26	3009.53	3000.49	2991.17	2981.56	2971.69	2961.55	2951.16	2940.53	2929.67	2918.59	2907.31	2895.83	2884.18	2872.35	2860.37	2848.24	2835.98	2823.61	2811.14	2798.58	2785.95	2773.26	2760.53	2747.77
	854.04	1422.46	1422.09	1421	1419.16	1416.6	1413.31	1409.3	1404.56	1399.1	1392.92	1386.03	1378.43	1370.12	1361.12	1351.43	1341.05	1329.99	1318.26	1305.87	1292.82	1279.13	1264.8	1249.85	1234.28	1218.11	1201.35	1184.01	1166.11	1147.65	1128.66	1109.14	1089.12	1068.61	1047.62	1026.17	1004.29	981.991	959.29	936.209	912.771	888.995	864.906	840.525	815.878	790.988	765.882	740.585	715.125
	954.545	857.563	857.246	856.293	854.706	852.485	849.633	846.151	842.041	837.305	831.948	825.973	819.384	812.184	804.38	795.976	786.978	777.393	767.226	756.486	745.179	733.314	720.899	707.943	694.456	680.447	665.928	650.909	635.401	619.417	602.969	586.07	568.733	550.974	532.807	514.246	495.308	476.01	456.368	436.401	416.126	395.562	374.729	353.647	332.338	310.822	289.122	267.26	245.261
	1055.05	538.008	537.739	536.931	535.587	533.705	531.289	528.339	524.857	520.846	516.309	511.249	505.67	499.575	492.969	485.856	478.243	470.133	461.535	452.452	442.893	432.865	422.375	411.431	400.042	388.216	375.963	363.292	350.214	336.739	322.879	308.645	294.048	279.102	263.82	248.214	232.299	216.089	199.599	182.844	165.842	148.607	131.157	113.509	95.6814	77.6928	59.5622	41.3091	22.9536
	1155.56	350.016	349.79	349.114	347.989	346.414	344.391	341.921	339.008	335.651	331.855	327.622	322.956	317.859	312.336	306.391	300.029	293.255	286.073	278.49	270.512	262.146	253.397	244.273	234.782	224.931	214.729	204.184	193.306	182.104	170.587	158.766	146.651	134.253	121.584	108.656	95.4796	82.0687	68.4358	54.5944	40.5581	26.3412	11.9583	-2.57579	-17.2455	-32.0352	-46.9285	-61.9091	-76.9599
	1256.06	235.52	235.332	234.769	233.831	232.518	230.832	228.775	226.347	223.551	220.389	216.864	212.978	208.735	204.139	199.192	193.9	188.267	182.296	175.995	169.367	162.419	155.156	147.586	139.714	131.547	123.093	114.36	105.355	96.0868	86.5637	76.7947	66.789	56.5562	46.1061	35.449	24.5953	13.5559	2.34198	-9.035	-20.5632	-32.2306	-44.0248	-55.9329	-67.9421	-80.0389	-92.2098	-104.441	-116.718
	1356.57	163.502	163.345	162.876	162.093	160.999	159.593	157.878	155.854	153.524	150.888	147.951	144.714	141.18	137.353	133.234	128.83	124.142	119.176	113.936	108.426	102.652	96.6194	90.3331	83.7991	77.0235	70.0129	62.7738	55.3131	47.6381	39.7561	31.6751	23.4028	14.9477	6.31818	-2.47693	-11.4286	-20.5275	-29.7641	-39.1286	-48.611	-58.201	-67.8881	-77.6615	-87.5102	-97.4232	-107.389	-117.396	-127.432
	1457.07	116.801	116.67	116.277	115.623	114.707	113.531	112.096	110.403	108.453	106.249	103.793	101.087	98.1328	94.9338	91.4928	87.8132	83.8983	79.7518	75.3777	70.7802	65.9635	60.9325	55.6919	50.2468	44.6027	38.7649	32.7394	26.5321	20.1493	13.5974	6.88318	0.0134613	-7.00462	-14.1637	-21.4563	-28.8747	-36.4108	-44.0566	-51.8038	-59.6437	-67.5677	-75.5669	-83.6323	-91.7546	-99.9244	-108.132	-116.368	-124.623
	1557.58	85.6354	85.5252	85.1945	84.6438	83.8735	82.8844	81.6774	80.2538	78.6147	76.7619	74.6972	72.4224	69.9399	67.252	64.3614	61.2708	57.9833	54.5022	50.8309	46.973	42.9324	38.7131	34.3194	29.7556	25.0265	20.1369	15.0917	9.89626	4.55591	-0.923764	-6.53699	-12.2778	-18.1401	-24.1176	-30.2039	-36.3922	-42.6758	-49.0478	-55.5011	-62.0284	-68.6223	-75.2753	-81.9798	-88.7279	-95.5119	-102.324	-109.155	-115.998
	1658.08	64.2692	64.1759	63.8961	63.43	62.7782	61.9413	60.9201	59.7156	58.329	56.7618	55.0154	53.0917	50.9925	48.7201	46.2766	43.6645	40.8866	37.9455	34.8444	31.5864	28.1749	24.6134	20.9056	17.0553	13.0665	8.94358	4.69075	0.312558	-4.18632	-8.80107	-13.5267	-18.3581	-23.29	-28.3169	-33.4334	-38.6337	-43.9121	-49.2626	-54.679	-60.1554	-65.6853	-71.2624	-76.8802	-82.5321	-88.2114	-93.9114	-99.6253	-105.346
	1758.59	49.2499	49.1704	48.9322	48.5353	47.9802	47.2675	46.3979	45.3723	44.1918	42.8576	41.371	39.7336	37.947	36.0132	33.9342	31.712	29.3491	26.8479	24.211	21.4412	18.5414	15.5147	12.3643	9.09364	5.70614	2.20547	-1.40459	-5.12011	-8.93706	-12.8512	-16.8584	-20.954	-25.1336	-29.3925	-33.7259	-38.1289	-42.5965	-47.1237	-51.7052	-56.3358	-61.01	-65.7225	-70.4676	-75.2399	-80.0336	-84.843	-89.6623	-94.4856
	1859.09	38.445	38.3769	38.1726	37.8324	37.3567	36.7459	36.0007	35.1218	34.1103	32.9671	31.6934	30.2907	28.7603	27.104	25.3235	23.4206	21.3974	19.2561	16.999	14.6285	12.1472	9.55768	6.86283	4.06557	1.16896	-1.82383	-4.9095	-8.08466	-11.3458	-14.6892	-18.1112	-21.608	-25.1756	-28.81	-32.507	-36.2624	-40.072	-43.9313	-47.8358	-51.781	-55.7623	-59.775	-63.8143	-67.8756	-71.9538	-76.0442	-80.1417	-84.2415
	1959.6	30.5044	30.4457	30.2695	29.9762	29.5659	29.0392	28.3965	27.6387	26.7664	25.7807	24.6827	23.4734	22.1542	20.7265	19.1919	17.552	15.8087	13.9638	12.0193	9.97742	7.84033	5.6104	3.2901	0.881985	-1.61126	-4.18687	-6.84197	-9.57357	-12.3786	-15.2539	-18.1963	-21.2023	-24.2686	-27.3916	-30.5678	-33.7935	-37.0649	-40.3783	-43.7297	-47.1154	-50.5311	-53.9731	-57.437	-60.9189	-64.4145	-67.9196	-71.43	-74.9415
	2060.1	24.5537	24.5027	24.3499	24.0954	23.7395	23.2825	22.725	22.0676	21.311	20.456	19.5035	18.4547	17.3106	16.0726	14.7419	13.3201	11.8087	10.2094	8.52393	6.75422	4.90222	2.96999	0.9597	-1.1264	-3.28597	-5.51656	-7.81567	-10.1807	-12.6089	-15.0976	-17.6438	-20.2448	-22.8974	-25.5987	-28.3454	-31.1345	-33.9626	-36.8264	-39.7226	-42.6478	-45.5984	-48.5711	-51.5622	-54.5681	-57.5853	-60.6101	-63.6388	-66.6678
	2160.61	20.0137	19.9692	19.8359	19.6138	19.3033	18.9046	18.4182	17.8447	17.1846	16.4387	15.6079	14.693	13.6952	12.6154	11.4549	10.215	8.89705	7.50259	6.03316	4.4904	2.87605	1.19195	-0.56002	-2.37786	-4.2595	-6.20281	-8.20556	-10.2655	-12.3802	-14.5472	-16.7641	-19.0283	-21.3372	-23.6881	-26.0782	-28.5047	-30.9648	-33.4557	-35.9743	-38.5176	-41.0827	-43.6665	-46.2659	-48.8778	-51.499	-54.1264	-56.7568	-59.3869
	2261.11	16.4929	16.4539	16.3369	16.1421	15.8697	15.52	15.0934	14.5903	14.0114	13.3572	12.6286	11.8263	10.9512	10.0043	8.98674	7.89961	6.74414	5.52166	4.23354	2.88124	1.46631	-0.0096407	-1.54493	-3.1378	-4.78642	-6.4889	-8.24328	-10.0475	-11.8996	-13.7973	-15.7384	-17.7207	-19.7419	-21.7996	-23.8914	-26.0147	-28.1673	-30.3464	-32.5494	-34.7739	-37.0171	-39.2763	-41.5488	-43.8319	-46.1229	-48.4189	-50.7172	-53.015
	2361.62	13.7214	13.687	13.5839	13.4122	13.172	12.8637	12.4876	12.0442	11.5338	10.9572	10.3149	9.60772	8.83643	8.00192	7.10512	6.14707	5.12886	4.05164	2.91667	1.72522	0.478676	-0.821535	-2.17392	-3.57691	-5.02889	-6.52819	-8.07305	-9.6617	-11.2923	-12.9629	-14.6716	-16.4163	-18.1951	-20.0058	-21.8464	-23.7145	-25.6081	-27.5249	-29.4625	-31.4187	-33.3911	-35.3774	-37.3752	-39.3821	-41.3956	-43.4133	-45.4328	-47.4516
	2462.12	11.5099	11.4794	11.3881	11.236	11.0233	10.7502	10.4171	10.0243	9.57227	9.06156	8.49273	7.86643	7.18339	6.44437	5.65025	4.80191	3.90035	2.94659	1.94174	0.886958	-0.216539	-1.36748	-2.56452	-3.80627	-5.0913	-6.41811	-7.78514	-9.19081	-10.6335	-12.1114	-13.6229	-15.1662	-16.7395	-18.3409	-19.9685	-21.6203	-23.2945	-24.989	-26.7018	-28.4309	-30.1741	-31.9295	-33.6948	-35.4679	-37.2467	-39.0291	-40.8129	-42.5958
	2562.63	9.72312	9.69602	9.61476	9.47942	9.29017	9.04722	8.75085	8.40141	7.99928	7.54495	7.03892	6.48179	5.8742	5.21684	4.51048	3.75593	2.95408	2.10583	1.21219	0.274186	-0.707091	-1.7305	-2.79484	-3.89889	-5.04133	-6.22085	-7.43606	-8.68552	-9.96778	-11.2813	-12.6246	-13.996	-15.394	-16.8168	-18.2628	-19.7302	-21.2174	-22.7225	-24.2437	-25.7793	-27.3273	-28.8859	-30.4532	-32.0273	-33.6064	-35.1885	-36.7717	-38.354
	2663.13	8.26303	8.23882	8.16622	8.04532	7.87624	7.6592	7.39443	7.08226	6.72302	6.31716	5.86513	5.36745	4.82472	4.23754	3.60662	2.93268	2.21651	1.45893	0.660845	-0.176828	-1.05311	-1.96697	-2.91734	-3.90311	-4.92312	-5.97617	-7.06102	-8.1764	-9.32099	-10.4934	-11.6923	-12.9163	-14.1638	-15.4335	-16.7237	-18.0331	-19.3599	-20.7026	-22.0596	-23.4293	-24.81	-26.2001	-27.5978	-29.0015	-30.4095	-31.8201	-33.2316	-34.6421
	2763.64	7.05748	7.03577	6.97066	6.86222	6.71058	6.51592	6.27847	5.9985	5.67633	5.31234	4.90696	4.46066	3.97396	3.44743	2.88167	2.27736	1.6352	0.955938	0.240373	-0.510656	-1.29627	-2.11554	-2.96751	-3.85118	-4.7655	-5.70939	-6.68174	-7.68141	-8.7072	-9.7579	-10.8323	-11.929	-13.0468	-14.1844	-15.3404	-16.5134	-17.7019	-18.9047	-20.1202	-21.347	-22.5835	-23.8284	-25.08	-26.337	-27.5977	-28.8606	-30.1242	-31.387
	2864.14	6.05261	6.03307	5.97445	5.87684	5.74035	5.56513	5.35139	5.09938	4.80939	4.48177	4.11689	3.71519	3.27713	2.80324	2.29405	1.75018	1.17226	0.560961	-0.0829846	-0.758825	-1.46576	-2.20297	-2.96956	-3.76465	-4.58729	-5.4365	-6.31128	-7.21059	-8.13337	-9.07851	-10.0449	-11.0314	-12.0368	-13.0599	-14.0995	-15.1543	-16.2231	-17.3046	-18.3975	-19.5005	-20.6122	-21.7313	-22.8565	-23.9863	-25.1195	-26.2546	-27.3903	-28.5251
	2964.65	5.20771	5.19006	5.13712	5.04895	4.92566	4.7674	4.57434	4.34672	4.0848	3.78889	3.45934	3.09653	2.7009	2.2729	1.81305	1.32187	0.79996	0.247925	-0.333581	-0.943873	-1.58223	-2.24789	-2.94008	-3.65796	-4.4007	-5.1674	-5.95716	-6.76904	-7.60207	-8.45526	-9.32759	-10.218	-11.1255	-12.0489	-12.9871	-13.9391	-14.9036	-15.8796	-16.8658	-17.861	-18.8641	-19.8738	-20.8889	-21.9082	-22.9305	-23.9544	-24.9788	-26.0024
	3065.15	4.49164	4.47564	4.42767	4.34777	4.23605	4.09264	3.9177	3.71144	3.47411	3.20598	2.90737	2.57863	2.22015	1.83235	1.41569	0.970672	0.497808	-0.0023377	-0.529173	-1.08207	-1.66038	-2.26342	-2.89046	-3.54077	-4.21357	-4.90806	-5.62341	-6.35877	-7.11326	-7.88599	-8.67602	-9.48242	-10.3042	-11.1404	-11.99	-12.852	-13.7254	-14.609	-15.5019	-16.4029	-17.311	-18.2251	-19.144	-20.0667	-20.992	-21.9188	-22.8459	-23.7724
	3165.66	3.88029	3.86575	3.82215	3.74953	3.64799	3.51764	3.35863	3.17116	2.95545	2.71175	2.44035	2.14156	1.81576	1.46331	1.08464	0.680197	0.250459	-0.204064	-0.682832	-1.18528	-1.7108	-2.25878	-2.82857	-3.41947	-4.0308	-4.66182	-5.31178	-5.9799	-6.66538	-7.36741	-8.08514	-8.81771	-9.56425	-10.3238	-11.0956	-11.8786	-12.6718	-13.4744	-14.2854	-15.1037	-15.9284	-16.7585	-17.593	-18.4309	-19.2711	-20.1126	-20.9544	-21.7956
	3266.16	3.35484	3.34159	3.30184	3.23565	3.14308	3.02427	2.87933	2.70845	2.51182	2.28969	2.0423	1.76997	1.473	1.15176	0.806623	0.437998	0.0463245	-0.367931	-0.804277	-1.26219	-1.74113	-2.24053	-2.75978	-3.29828	-3.85537	-4.43039	-5.02266	-5.63146	-6.25606	-6.89572	-7.54968	-8.21713	-8.89729	-9.58934	-10.2924	-11.0057	-11.7284	-12.4595	-13.1982	-13.9436	-14.6948	-15.4509	-16.211	-16.9741	-17.7393	-18.5057	-19.2724	-20.0383
	3366.67	2.9004	2.88829	2.85196	2.79146	2.70685	2.59825	2.46578	2.3096	2.12988	1.92686	1.70076	1.45185	1.18044	0.886842	0.571409	0.234515	-0.123438	-0.502024	-0.900791	-1.31926	-1.75694	-2.21331	-2.68781	-3.17989	-3.68894	-4.21437	-4.75555	-5.31182	-5.88252	-6.46697	-7.06446	-7.67427	-8.29567	-8.92791	-9.57024	-10.2219	-10.882	-11.5499	-12.2247	-12.9056	-13.5917	-14.2823	-14.9765	-15.6735	-16.3724	-17.0723	-17.7725	-18.472
	3467.17	2.50512	2.49402	2.46073	2.40529	2.32776	2.22825	2.10686	1.96374	1.79906	1.61302	1.40584	1.17777	0.929075	0.660054	0.371027	0.0623409	-0.265637	-0.612516	-0.977881	-1.3613	-1.7623	-2.18042	-2.61515	-3.06597	-3.53234	-4.0137	-4.50948	-5.01908	-5.54188	-6.07727	-6.62459	-7.18318	-7.75238	-8.3315	-8.91984	-9.51669	-10.1213	-10.733	-11.351	-11.9746	-12.603	-13.2355	-13.8712	-14.5095	-15.1495	-15.7904	-16.4315	-17.072
	3567.68	2.15947	2.14927	2.11869	2.06776	1.99655	1.90514	1.79364	1.66217	1.51091	1.34002	1.14972	0.940225	0.71179	0.464689	0.199214	-0.084315	-0.385561	-0.704163	-1.03974	-1.39189	-1.76019	-2.1442	-2.54347	-2.9575	-3.38581	-3.82789	-4.28319	-4.75117	-5.23128	-5.72293	-6.22553	-6.73847	-7.26114	-7.79291	-8.33314	-8.88116	-9.43633	-9.99797	-10.5654	-11.1379	-11.7149	-12.2955	-12.8791	-13.4651	-14.0526	-14.641	-15.2295	-15.8175
	3668.18	1.85573	1.84634	1.81818	1.7713	1.70573	1.62157	1.51891	1.39788	1.25861	1.10128	0.926078	0.733207	0.5229	0.295409	0.0510053	-0.210018	-0.487349	-0.780654	-1.08958	-1.41377	-1.75282	-2.10632	-2.47386	-2.855	-3.24926	-3.65619	-4.0753	-4.50607	-4.94799	-5.40052	-5.86313	-6.33525	-6.81632	-7.30575	-7.80296	-8.30733	-8.81827	-9.33515	-9.85735	-10.3842	-10.9152	-11.4495	-11.9866	-12.5258	-13.0664	-13.6078	-14.1493	-14.6904
	3768.69	1.58759	1.57893	1.55295	1.50969	1.44919	1.37154	1.27682	1.16514	1.03664	0.891479	0.729823	0.551868	0.357826	0.147931	-0.0775661	-0.318396	-0.574268	-0.844878	-1.1299	-1.42899	-1.74179	-2.06793	-2.40701	-2.75863	-3.12236	-3.49777	-3.8844	-4.28178	-4.68945	-5.10691	-5.53365	-5.96916	-6.41291	-6.86438	-7.323	-7.78823	-8.25951	-8.73626	-9.21791	-9.70387	-10.1935	-10.6864	-11.1817	-11.679	-12.1776	-12.6769	-13.1763	-13.6752
	3869.19	1.34988	1.34187	1.31785	1.27785	1.22192	1.15012	1.06254	0.959282	0.840475	0.706259	0.556794	0.392261	0.212856	0.0187936	-0.189692	-0.412352	-0.648918	-0.899107	-1.16262	-1.43913	-1.72832	-2.02984	-2.34332	-2.66838	-3.00464	-3.35169	-3.70911	-4.07647	-4.45332	-4.83923	-5.2337	-5.63628	-6.04648	-6.46379	-6.88772	-7.31775	-7.75336	-8.19402	-8.6392	-9.08836	-9.54096	-9.99643	-10.4542	-10.9138	-11.3746	-11.8361	-12.2976	-12.7587
	3969.7	1.13831	1.13089	1.10863	1.07158	1.01976	0.953241	0.872105	0.776447	0.666383	0.542044	0.403579	0.251155	0.084954	-0.0948235	-0.287962	-0.494229	-0.713378	-0.945144	-1.18925	-1.4454	-1.71329	-1.99259	-2.28297	-2.58409	-2.89556	-3.21703	-3.54811	-3.88838	-4.23745	-4.59489	-4.96028	-5.33316	-5.71309	-6.0996	-6.49224	-6.89053	-7.29397	-7.7021	-8.1144	-8.53038	-8.94953	-9.37135	-9.79532	-10.2209	-10.6476	-11.075	-11.5024	-11.9293
	4070.2	0.949297	0.94241	0.921756	0.88736	0.839264	0.777526	0.702218	0.613433	0.511277	0.395871	0.267355	0.125884	-0.0283731	-0.195231	-0.374488	-0.565929	-0.769324	-0.984429	-1.21098	-1.44872	-1.69734	-1.95656	-2.22605	-2.5055	-2.79457	-3.09291	-3.40015	-3.71594	-4.03988	-4.37159	-4.71066	-5.05669	-5.40926	-5.76793	-6.13228	-6.50186	-6.87624	-7.25494	-7.63751	-8.0235	-8.41242	-8.80381	-9.1972	-9.59209	-9.98802	-10.3845	-10.7811	-11.1772
	4170.71	0.779858	0.773454	0.754249	0.722268	0.677547	0.620141	0.550119	0.467565	0.372578	0.265273	0.145778	0.0142377	-0.12919	-0.284334	-0.451005	-0.629004	-0.818117	-1.01812	-1.22876	-1.44979	-1.68095	-1.92196	-2.17252	-2.43233	-2.70108	-2.97845	-3.2641	-3.55769	-3.85885	-4.16724	-4.48246	-4.80415	-5.13191	-5.46535	-5.80406	-6.14763	-6.49565	-6.84769	-7.20333	-7.56213	-7.92367	-8.28749	-8.65315	-9.02022	-9.38825	-9.75678	-10.1254	-10.4936
	4271.21	0.627468	0.621504	0.603616	0.573828	0.532175	0.478707	0.413488	0.336597	0.248126	0.148182	0.0368857	-0.0856299	-0.219217	-0.363715	-0.518949	-0.684732	-0.860866	-1.04714	-1.24332	-1.44918	-1.66447	-1.88893	-2.12228	-2.36425	-2.61455	-2.87287	-3.13889	-3.41231	-3.69278	-3.97997	-4.27353	-4.5731	-4.87833	-5.18885	-5.50426	-5.82421	-6.14829	-6.47611	-6.80728	-7.14139	-7.47804	-7.81681	-8.15731	-8.4991	-8.84178	-9.18493	-9.52813	-9.87097
	4371.72	0.489994	0.484429	0.467741	0.439951	0.401092	0.35121	0.290366	0.218633	0.136097	0.042858	-0.0609721	-0.175268	-0.299892	-0.434694	-0.579512	-0.734171	-0.898484	-1.07225	-1.25527	-1.44731	-1.64815	-1.85753	-2.07522	-2.30094	-2.53443	-2.7754	-3.02355	-3.2786	-3.54023	-3.80812	-4.08195	-4.3614	-4.64611	-4.93574	-5.22996	-5.52839	-5.83067	-6.13644	-6.44533	-6.75697	-7.07096	-7.38694	-7.70452	-8.0233	-8.34291	-8.66296	-8.98305	-9.30279
	4472.22	0.365617	0.360417	0.344824	0.318858	0.282549	0.23594	0.179089	0.112064	0.0349448	-0.0521749	-0.14919	-0.255984	-0.372428	-0.498381	-0.633692	-0.778197	-0.931722	-1.09408	-1.26508	-1.44451	-1.63216	-1.82779	-2.03118	-2.24207	-2.46022	-2.68535	-2.9172	-3.15549	-3.39992	-3.65021	-3.90604	-4.16711	-4.4331	-4.70369	-4.97855	-5.25735	-5.53975	-5.8254	-6.11397	-6.40509	-6.69842	-6.9936	-7.29027	-7.58807	-7.88663	-8.1856	-8.4846	-8.78328
	4572.73	0.252784	0.247918	0.233327	0.209029	0.175052	0.131437	0.0782378	0.0155177	-0.0566475	-0.138171	-0.228954	-0.328887	-0.437849	-0.55571	-0.682326	-0.817546	-0.961205	-1.11313	-1.27314	-1.44104	-1.61662	-1.79968	-1.98999	-2.18733	-2.39145	-2.6021	-2.81904	-3.042	-3.27071	-3.5049	-3.74427	-3.98854	-4.23741	-4.49059	-4.74776	-5.00861	-5.27283	-5.54009	-5.81008	-6.08245	-6.35689	-6.63305	-6.91061	-7.18922	-7.46854	-7.74824	-8.02797	-8.3074
	4673.23	0.150162	0.145602	0.131929	0.109159	0.0773187	0.0364474	-0.0134058	-0.0721808	-0.139807	-0.216202	-0.301274	-0.39492	-0.497028	-0.607473	-0.726124	-0.852835	-0.987455	-1.12982	-1.27976	-1.43709	-1.60162	-1.77316	-1.95149	-2.1364	-2.32767	-2.52506	-2.72834	-2.93726	-3.15157	-3.371	-3.59529	-3.82417	-4.05737	-4.29459	-4.53555	-4.77997	-5.02753	-5.27795	-5.53091	-5.78611	-6.04324	-6.30199	-6.56204	-6.82307	-7.08477	-7.34683	-7.60891	-7.8707
	4773.74	0.0566002	0.0523215	0.0394908	0.0181234	-0.0117548	-0.0501077	-0.0968891	-0.152042	-0.215501	-0.287189	-0.367018	-0.454894	-0.550708	-0.654347	-0.765684	-0.884586	-1.01091	-1.1445	-1.28519	-1.43282	-1.58721	-1.74817	-1.91551	-2.08902	-2.26849	-2.45371	-2.64445	-2.84048	-3.04156	-3.24745	-3.45791	-3.67266	-3.89147	-4.11405	-4.34014	-4.56946	-4.80174	-5.03669	-5.27403	-5.51347	-5.75472	-5.99749	-6.24147	-6.48638	-6.73191	-6.97777	-7.22365	-7.46926
	4874.24	-0.0288971	-0.0329173	-0.0449733	-0.0650504	-0.0931244	-0.129161	-0.173118	-0.224941	-0.284567	-0.351925	-0.426934	-0.509502	-0.59953	-0.696909	-0.801521	-0.91324	-1.03193	-1.15745	-1.28964	-1.42836	-1.57342	-1.72465	-1.88187	-2.0449	-2.21352	-2.38754	-2.56676	-2.75094	-2.93986	-3.13331	-3.33103	-3.53281	-3.73838	-3.94749	-4.15991	-4.37536	-4.59359	-4.81432	-5.0373	-5.26225	-5.4889	-5.71697	-5.94618	-6.17626	-6.40693	-6.6379	-6.86889	-7.09962
	4974.75	-0.107195	-0.110977	-0.122319	-0.141208	-0.16762	-0.201524	-0.242878	-0.291632	-0.347728	-0.411098	-0.481666	-0.559345	-0.644042	-0.735654	-0.834072	-0.939175	-1.05084	-1.16892	-1.29329	-1.42378	-1.56025	-1.70252	-1.85043	-2.0038	-2.16243	-2.32614	-2.49473	-2.668	-2.84573	-3.02771	-3.21371	-3.40352	-3.5969	-3.79362	-3.99344	-4.19612	-4.4014	-4.60904	-4.8188	-5.0304	-5.2436	-5.45814	-5.67375	-5.89018	-6.10715	-6.32441	-6.54169	-6.75873
	5075.25	-0.179048	-0.182611	-0.193295	-0.211086	-0.235965	-0.2679	-0.306852	-0.352776	-0.405615	-0.465305	-0.531775	-0.604943	-0.684721	-0.771013	-0.863714	-0.962713	-1.06789	-1.17911	-1.29626	-1.41917	-1.54771	-1.68172	-1.82103	-1.96549	-2.1149	-2.2691	-2.42789	-2.59109	-2.75849	-2.92989	-3.10508	-3.28385	-3.46599	-3.65127	-3.83947	-4.03036	-4.2237	-4.41927	-4.61682	-4.81611	-5.01691	-5.21897	-5.42203	-5.62586	-5.83021	-6.03482	-6.23945	-6.44385
	5175.76	-0.245117	-0.248477	-0.258552	-0.27533	-0.298791	-0.328907	-0.36564	-0.408948	-0.458776	-0.515066	-0.577748	-0.646747	-0.72198	-0.803355	-0.890774	-0.984131	-1.08331	-1.1882	-1.29867	-1.41458	-1.53579	-1.66216	-1.79353	-1.92975	-2.07065	-2.21605	-2.36579	-2.51968	-2.67753	-2.83916	-3.00436	-3.17294	-3.34469	-3.5194	-3.69686	-3.87686	-4.05917	-4.24358	-4.42985	-4.61777	-4.80711	-4.99763	-5.1891	-5.3813	-5.57397	-5.7669	-5.95985	-6.15258
	5276.26	-0.305981	-0.309153	-0.318664	-0.334505	-0.356654	-0.385086	-0.419765	-0.460651	-0.507693	-0.560835	-0.620012	-0.685153	-0.756179	-0.833003	-0.915533	-1.00367	-1.0973	-1.19632	-1.30061	-1.41004	-1.52447	-1.64377	-1.76779	-1.89639	-2.0294	-2.16667	-2.30803	-2.45331	-2.60233	-2.75491	-2.91086	-3.07	-3.23214	-3.39707	-3.56459	-3.73451	-3.90662	-4.0807	-4.25654	-4.43393	-4.61266	-4.79251	-4.97326	-5.15468	-5.33657	-5.51869	-5.70082	-5.88275
	5376.77	-0.36215	-0.365148	-0.374137	-0.389108	-0.410041	-0.436912	-0.469688	-0.508329	-0.552789	-0.603013	-0.658942	-0.720506	-0.787632	-0.860238	-0.938237	-1.02153	-1.11003	-1.20361	-1.30217	-1.40559	-1.51373	-1.62648	-1.74369	-1.86523	-1.99093	-2.12066	-2.25426	-2.39155	-2.53238	-2.67658	-2.82396	-2.97436	-3.12758	-3.28345	-3.44176	-3.60234	-3.76498	-3.92949	-4.09567	-4.26331	-4.43221	-4.60217	-4.77297	-4.94442	-5.1163	-5.2884	-5.46051	-5.63243
	5477.27	-0.414075	-0.416911	-0.425416	-0.439579	-0.459384	-0.484806	-0.515815	-0.552373	-0.594435	-0.641952	-0.694864	-0.753109	-0.816616	-0.885307	-0.959099	-1.0379	-1.12162	-1.21016	-1.3034	-1.40124	-1.50356	-1.61022	-1.72111	-1.83609	-1.95501	-2.07774	-2.20413	-2.33402	-2.46725	-2.60366	-2.74309	-2.88537	-3.03033	-3.17778	-3.32755	-3.47946	-3.63332	-3.78895	-3.94615	-4.10474	-4.26452	-4.4253	-4.58688	-4.74907	-4.91166	-5.07447	-5.23728	-5.39991
	5577.78	-0.462154	-0.46484	-0.472895	-0.486308	-0.505064	-0.529139	-0.558506	-0.593127	-0.632961	-0.677961	-0.728071	-0.78323	-0.843372	-0.908424	-0.978307	-1.05294	-1.13222	-1.21607	-1.30437	-1.39702	-1.49392	-1.59493	-1.69994	-1.80883	-1.92145	-2.03768	-2.15736	-2.28036	-2.40653	-2.53572	-2.66776	-2.80249	-2.93976	-3.07939	-3.22122	-3.36507	-3.51078	-3.65815	-3.80701	-3.95719	-4.1085	-4.26074	-4.41375	-4.56733	-4.7213	-4.87546	-5.02964	-5.18364
	5678.28	-0.506743	-0.509289	-0.516924	-0.529639	-0.547419	-0.570241	-0.598079	-0.630898	-0.668659	-0.711316	-0.758817	-0.811105	-0.868116	-0.929781	-0.996026	-1.06677	-1.14193	-1.22141	-1.30511	-1.39294	-1.48479	-1.58054	-1.68009	-1.7833	-1.89006	-2.00023	-2.11368	-2.23028	-2.34987	-2.47233	-2.59749	-2.7252	-2.85532	-2.98767	-3.12211	-3.25847	-3.39658	-3.53627	-3.67738	-3.81972	-3.96314	-4.10745	-4.25249	-4.39806	-4.544	-4.69012	-4.83626	-4.98222
	5778.79	-0.548156	-0.550571	-0.557816	-0.56988	-0.58675	-0.608405	-0.634818	-0.665958	-0.701786	-0.74226	-0.787331	-0.836943	-0.891036	-0.949546	-1.0124	-1.07952	-1.15083	-1.22625	-1.30567	-1.389	-1.47615	-1.567	-1.66145	-1.75938	-1.86067	-1.9652	-2.07284	-2.18347	-2.29694	-2.41312	-2.53187	-2.65305	-2.7765	-2.90208	-3.02963	-3.159	-3.29003	-3.42257	-3.55645	-3.6915	-3.82757	-3.96449	-4.10209	-4.2402	-4.37866	-4.51729	-4.65594	-4.79442
	5879.29	-0.586674	-0.588968	-0.595848	-0.607306	-0.623326	-0.643891	-0.668976	-0.698549	-0.732575	-0.771012	-0.813814	-0.86093	-0.912302	-0.967867	-1.02756	-1.0913	-1.15903	-1.23064	-1.30607	-1.38521	-1.46797	-1.55424	-1.64394	-1.73694	-1.83313	-1.9324	-2.03462	-2.13968	-2.24744	-2.35777	-2.47054	-2.58561	-2.70285	-2.8221	-2.94323	-3.06609	-3.19052	-3.31638	-3.44351	-3.57176	-3.70098	-3.831	-3.96166	-4.09282	-4.2243	-4.35595	-4.4876	-4.61911
	5979.8	-0.622549	-0.62473	-0.631269	-0.64216	-0.657388	-0.676935	-0.700778	-0.728887	-0.761229	-0.797764	-0.838449	-0.883232	-0.932061	-0.984876	-1.04161	-1.1022	-1.16657	-1.23464	-1.30633	-1.38156	-1.46022	-1.54223	-1.62748	-1.71588	-1.80731	-1.90166	-1.99882	-2.09868	-2.2011	-2.30597	-2.41315	-2.52253	-2.63395	-2.7473	-2.86243	-2.9792	-3.09747	-3.21709	-3.33793	-3.45982	-3.58264	-3.70621	-3.8304	-3.95506	-4.08002	-4.20515	-4.33028	-4.45526
	6080.3	-0.656007	-0.658081	-0.664302	-0.674663	-0.689149	-0.707745	-0.730427	-0.757168	-0.787935	-0.822691	-0.861394	-0.903997	-0.950449	-1.00069	-1.05467	-1.11231	-1.17354	-1.2383	-1.3065	-1.37805	-1.45289	-1.5309	-1.612	-1.69609	-1.78307	-1.87282	-1.96525	-2.06024	-2.15768	-2.25743	-2.3594	-2.46344	-2.56944	-2.67727	-2.78678	-2.89786	-3.01037	-3.12416	-3.23911	-3.35506	-3.47189	-3.58944	-3.70757	-3.82615	-3.94502	-4.06405	-4.18308	-4.30197
	6180.81	-0.687249	-0.689225	-0.695148	-0.705011	-0.718804	-0.736509	-0.758104	-0.783563	-0.812856	-0.845947	-0.882796	-0.923358	-0.967583	-1.01542	-1.06681	-1.12168	-1.17998	-1.24164	-1.30657	-1.3747	-1.44594	-1.52022	-1.59743	-1.67749	-1.7603	-1.84575	-1.93375	-2.02418	-2.11695	-2.21192	-2.309	-2.40805	-2.50897	-2.61162	-2.71589	-2.82164	-2.92875	-3.03709	-3.14652	-3.25691	-3.36813	-3.48005	-3.59252	-3.7054	-3.81857	-3.93189	-4.04521	-4.15839
	6281.31	-0.716459	-0.718341	-0.723985	-0.733384	-0.746526	-0.763395	-0.783972	-0.808231	-0.836142	-0.867672	-0.902783	-0.941431	-0.983571	-1.02915	-1.07811	-1.1304	-1.18595	-1.2447	-1.30657	-1.37148	-1.43936	-1.51013	-1.58371	-1.65999	-1.73889	-1.82031	-1.90416	-1.99032	-2.07871	-2.1692	-2.2617	-2.35608	-2.45223	-2.55004	-2.64938	-2.75014	-2.8522	-2.95542	-3.05969	-3.16487	-3.27084	-3.37747	-3.48462	-3.59218	-3.70001	-3.80797	-3.91594	-4.02378
	6381.82	-0.743801	-0.745595	-0.750977	-0.759939	-0.772471	-0.788558	-0.808179	-0.831311	-0.857926	-0.887992	-0.921472	-0.958326	-0.998509	-1.04197	-1.08866	-1.13852	-1.19149	-1.24751	-1.3065	-1.3684	-1.43313	-1.50062	-1.57077	-1.64351	-1.71874	-1.79638	-1.87633	-1.9585	-2.04278	-2.12907	-2.21726	-2.30726	-2.39894	-2.49221	-2.58694	-2.68301	-2.78032	-2.87875	-2.97817	-3.07846	-3.1795	-3.28118	-3.38335	-3.48591	-3.58872	-3.69167	-3.79461	-3.89744
	6482.32	-0.769423	-0.771135	-0.776271	-0.784823	-0.796782	-0.812133	-0.830856	-0.852931	-0.878329	-0.90702	-0.938969	-0.974137	-1.01248	-1.05396	-1.09851	-1.14609	-1.19664	-1.25009	-1.30639	-1.36546	-1.42723	-1.49162	-1.55857	-1.62798	-1.69977	-1.77386	-1.85015	-1.92856	-2.00898	-2.09132	-2.17548	-2.26136	-2.34885	-2.43785	-2.52824	-2.61992	-2.71278	-2.8067	-2.90157	-2.99727	-3.09369	-3.19071	-3.28821	-3.38607	-3.48417	-3.5824	-3.68064	-3.77875
	6582.83	-0.793459	-0.795094	-0.799999	-0.808166	-0.819586	-0.834245	-0.852125	-0.873205	-0.897459	-0.924858	-0.955368	-0.988952	-1.02557	-1.06518	-1.10772	-1.15316	-1.20143	-1.25248	-1.30624	-1.36264	-1.42163	-1.48312	-1.54705	-1.61333	-1.68189	-1.75264	-1.8255	-1.90037	-1.97717	-2.0558	-2.13617	-2.21817	-2.30172	-2.3867	-2.47302	-2.56057	-2.64924	-2.73893	-2.82952	-2.92091	-3.01298	-3.10562	-3.19872	-3.29217	-3.38585	-3.47965	-3.57346	-3.66715
	6683.33	-0.816032	-0.817595	-0.822281	-0.830086	-0.840999	-0.855008	-0.872094	-0.892239	-0.915416	-0.941599	-0.970755	-1.00285	-1.03784	-1.07569	-1.11635	-1.15977	-1.2059	-1.25468	-1.30605	-1.35995	-1.41632	-1.47508	-1.53617	-1.59952	-1.66503	-1.73264	-1.80226	-1.87381	-1.94719	-2.02233	-2.09913	-2.1775	-2.25733	-2.33854	-2.42103	-2.50469	-2.58942	-2.67512	-2.76169	-2.84902	-2.937	-3.02553	-3.1145	-3.2038	-3.29331	-3.38295	-3.47258	-3.56211
	6783.84	-0.837252	-0.838746	-0.843228	-0.850691	-0.861127	-0.874523	-0.890862	-0.910126	-0.93229	-0.957327	-0.985208	-1.0159	-1.04936	-1.08555	-1.12443	-1.16595	-1.21006	-1.25671	-1.30584	-1.35738	-1.41128	-1.46748	-1.52589	-1.58646	-1.64911	-1.71376	-1.78034	-1.84875	-1.91893	-1.99078	-2.06422	-2.13916	-2.2155	-2.29316	-2.37203	-2.45203	-2.53305	-2.615	-2.69778	-2.78129	-2.86542	-2.95007	-3.03515	-3.12053	-3.20613	-3.29184	-3.37755	-3.46316
	6884.34	-0.857219	-0.858649	-0.862938	-0.870079	-0.880065	-0.892884	-0.908519	-0.926952	-0.94816	-0.972118	-0.998797	-1.02816	-1.06018	-1.09482	-1.13202	-1.17175	-1.21396	-1.25859	-1.3056	-1.35492	-1.4065	-1.46027	-1.51617	-1.57413	-1.63408	-1.69594	-1.75964	-1.82511	-1.89226	-1.96101	-2.03128	-2.10299	-2.17604	-2.25034	-2.32582	-2.40236	-2.47989	-2.55831	-2.63752	-2.71742	-2.79792	-2.87892	-2.96032	-3.04203	-3.12393	-3.20594	-3.28796	-3.36987
	6984.85	-0.876027	-0.877396	-0.881502	-0.88834	-0.897902	-0.910176	-0.925146	-0.942796	-0.963103	-0.986043	-1.01159	-1.03971	-1.07036	-1.10352	-1.13915	-1.17719	-1.2176	-1.26034	-1.30535	-1.35258	-1.40196	-1.45345	-1.50697	-1.56246	-1.61986	-1.67909	-1.74009	-1.80277	-1.86707	-1.9329	-2.00018	-2.06884	-2.13878	-2.20993	-2.28219	-2.35548	-2.42971	-2.5048	-2.58063	-2.65714	-2.73422	-2.81177	-2.88971	-2.96794	-3.04636	-3.12488	-3.20341	-3.28184
	7085.35	-0.893758	-0.895069	-0.899004	-0.905555	-0.914716	-0.926475	-0.940819	-0.957729	-0.977185	-0.999163	-1.02364	-1.05058	-1.07995	-1.11172	-1.14585	-1.1823	-1.22102	-1.26197	-1.30509	-1.35034	-1.39765	-1.44698	-1.49826	-1.55142	-1.60642	-1.66317	-1.7216	-1.78166	-1.84326	-1.90633	-1.97079	-2.03657	-2.10358	-2.17174	-2.24098	-2.31119	-2.38231	-2.45425	-2.5269	-2.6002	-2.67404	-2.74835	-2.82302	-2.89797	-2.9731	-3.04833	-3.12356	-3.1987
	7185.86	-0.910488	-0.911746	-0.915518	-0.921798	-0.930581	-0.941854	-0.955604	-0.971815	-0.990467	-1.01154	-1.035	-1.06083	-1.08899	-1.11944	-1.15216	-1.1871	-1.22422	-1.26348	-1.30482	-1.34819	-1.39355	-1.44084	-1.49	-1.54097	-1.59369	-1.64809	-1.70411	-1.76168	-1.82074	-1.8812	-1.943	-2.00605	-2.07029	-2.13564	-2.20201	-2.26932	-2.3375	-2.40646	-2.47611	-2.54638	-2.61717	-2.6884	-2.75998	-2.83183	-2.90385	-2.97597	-3.04808	-3.12012
	7286.36	-0.926289	-0.927496	-0.931113	-0.937138	-0.945562	-0.956376	-0.969566	-0.985116	-1.00301	-1.02322	-1.04572	-1.0705	-1.09751	-1.12672	-1.15811	-1.19163	-1.22723	-1.26488	-1.30454	-1.34615	-1.38966	-1.43502	-1.48217	-1.53106	-1.58163	-1.63381	-1.68755	-1.74278	-1.79942	-1.85742	-1.91669	-1.97718	-2.0388	-2.10148	-2.16514	-2.22971	-2.2951	-2.36125	-2.42806	-2.49546	-2.56336	-2.63168	-2.70035	-2.76926	-2.83835	-2.90752	-2.97669	-3.04579
	7386.87	-0.941224	-0.942382	-0.945854	-0.951636	-0.959722	-0.970101	-0.98276	-0.997684	-1.01486	-1.03425	-1.05585	-1.07963	-1.10556	-1.1336	-1.16372	-1.19589	-1.23006	-1.2662	-1.30426	-1.34419	-1.38595	-1.42949	-1.47474	-1.52167	-1.5702	-1.62028	-1.67186	-1.72486	-1.77923	-1.83489	-1.89178	-1.94983	-2.00897	-2.06913	-2.13023	-2.1922	-2.25496	-2.31845	-2.38257	-2.44725	-2.51242	-2.57799	-2.64389	-2.71003	-2.77634	-2.84273	-2.90912	-2.97543
	7487.37	-0.955352	-0.956464	-0.959798	-0.965351	-0.973116	-0.983082	-0.995239	-1.00957	-1.02606	-1.04469	-1.06543	-1.08827	-1.11316	-1.14009	-1.16901	-1.19991	-1.23272	-1.26743	-1.30397	-1.34232	-1.38242	-1.42423	-1.46769	-1.51275	-1.55936	-1.60745	-1.65698	-1.70788	-1.76009	-1.81354	-1.86817	-1.92391	-1.98071	-2.03847	-2.09715	-2.15666	-2.21693	-2.27789	-2.33947	-2.40158	-2.46416	-2.52713	-2.59041	-2.65392	-2.7176	-2.78135	-2.8451	-2.90877
	7587.88	-0.968727	-0.969796	-0.973	-0.978335	-0.985795	-0.995371	-1.00705	-1.02082	-1.03667	-1.05456	-1.07449	-1.09643	-1.12035	-1.14623	-1.17402	-1.2037	-1.23523	-1.26857	-1.30369	-1.34054	-1.37907	-1.41923	-1.46099	-1.50429	-1.54907	-1.59528	-1.64286	-1.69177	-1.74193	-1.79329	-1.84578	-1.89934	-1.9539	-2.00941	-2.06578	-2.12296	-2.18087	-2.23944	-2.2986	-2.35828	-2.41841	-2.47891	-2.53971	-2.60073	-2.66191	-2.72316	-2.78441	-2.84559
	7688.38	-0.9814	-0.982427	-0.985507	-0.990636	-0.997807	-1.00701	-1.01824	-1.03148	-1.04671	-1.06392	-1.08308	-1.10417	-1.12716	-1.15203	-1.17875	-1.20728	-1.2376	-1.26965	-1.30341	-1.33883	-1.37587	-1.41448	-1.45462	-1.49625	-1.53929	-1.58372	-1.62946	-1.67647	-1.72469	-1.77406	-1.82452	-1.87601	-1.92847	-1.98182	-2.03602	-2.09098	-2.14665	-2.20296	-2.25983	-2.3172	-2.375	-2.43316	-2.49161	-2.55027	-2.60908	-2.66796	-2.72684	-2.78565
	7788.89	-0.993415	-0.994403	-0.997365	-1.0023	-1.0092	-1.01805	-1.02885	-1.04158	-1.05623	-1.07278	-1.09121	-1.11149	-1.13361	-1.15753	-1.18323	-1.21067	-1.23983	-1.27066	-1.30313	-1.3372	-1.37282	-1.40996	-1.44857	-1.4886	-1.53	-1.57273	-1.61673	-1.66195	-1.70832	-1.75581	-1.80434	-1.85386	-1.90431	-1.95563	-2.00776	-2.06062	-2.11416	-2.16832	-2.22302	-2.2782	-2.33379	-2.38973	-2.44594	-2.50236	-2.55892	-2.61555	-2.67219	-2.72875
	7889.39	-1.00482	-1.00577	-1.00862	-1.01336	-1.02	-1.02852	-1.03892	-1.05117	-1.06526	-1.08119	-1.09892	-1.11844	-1.13973	-1.16275	-1.18748	-1.21388	-1.24194	-1.27161	-1.30285	-1.33563	-1.36992	-1.40566	-1.44281	-1.48133	-1.52117	-1.56229	-1.60463	-1.64814	-1.69277	-1.73846	-1.78516	-1.83282	-1.88137	-1.93075	-1.98091	-2.03178	-2.0833	-2.13541	-2.18805	-2.24115	-2.29464	-2.34847	-2.40256	-2.45685	-2.51128	-2.56577	-2.62027	-2.6747
	7989.9	-1.01564	-1.01656	-1.0193	-1.02387	-1.03026	-1.03846	-1.04847	-1.06027	-1.07384	-1.08917	-1.10624	-1.12504	-1.14553	-1.16769	-1.1915	-1.21692	-1.24393	-1.2725	-1.30258	-1.33414	-1.36715	-1.40155	-1.43732	-1.47441	-1.51277	-1.55235	-1.59312	-1.63501	-1.67797	-1.72196	-1.76693	-1.81281	-1.85955	-1.90709	-1.95538	-2.00435	-2.05396	-2.10413	-2.1548	-2.20592	-2.25743	-2.30925	-2.36132	-2.41359	-2.46599	-2.51846	-2.57092	-2.62333
	8090.4	-1.02593	-1.02681	-1.02945	-1.03385	-1.04001	-1.04791	-1.05755	-1.06891	-1.08198	-1.09675	-1.1132	-1.1313	-1.15103	-1.17238	-1.19531	-1.2198	-1.24582	-1.27333	-1.30231	-1.33271	-1.3645	-1.39764	-1.4321	-1.46782	-1.50477	-1.5429	-1.58216	-1.62251	-1.66389	-1.70627	-1.74958	-1.79377	-1.83879	-1.88458	-1.93109	-1.97827	-2.02604	-2.07437	-2.12318	-2.17242	-2.22203	-2.27194	-2.3221	-2.37245	-2.42292	-2.47345	-2.52399	-2.57446
	8190.91	-1.0357	-1.03655	-1.0391	-1.04334	-1.04928	-1.05689	-1.06618	-1.07713	-1.08973	-1.10396	-1.1198	-1.13725	-1.15627	-1.17684	-1.19894	-1.22254	-1.24761	-1.27412	-1.30204	-1.33134	-1.36198	-1.39391	-1.42712	-1.46154	-1.49715	-1.53389	-1.57172	-1.61061	-1.65049	-1.69132	-1.73306	-1.77564	-1.81903	-1.86315	-1.90798	-1.95344	-1.99948	-2.04604	-2.09308	-2.14053	-2.18833	-2.23643	-2.28477	-2.33329	-2.38192	-2.43062	-2.47932	-2.52796
	8291.41	-1.04501	-1.04583	-1.04828	-1.05237	-1.05809	-1.06543	-1.07439	-1.08494	-1.09709	-1.11081	-1.12609	-1.14291	-1.16124	-1.18108	-1.20238	-1.22513	-1.24931	-1.27487	-1.30179	-1.33003	-1.35957	-1.39036	-1.42237	-1.45555	-1.48988	-1.5253	-1.56178	-1.59927	-1.63772	-1.67709	-1.71732	-1.75838	-1.8002	-1.84275	-1.88596	-1.92979	-1.97417	-2.01907	-2.06442	-2.11016	-2.15625	-2.20262	-2.24922	-2.29599	-2.34288	-2.38983	-2.43678	-2.48367
	8391.92	-1.05386	-1.05465	-1.05702	-1.06097	-1.06648	-1.07356	-1.0822	-1.09238	-1.1041	-1.11733	-1.13207	-1.14829	-1.16598	-1.18511	-1.20566	-1.2276	-1.25091	-1.27557	-1.30153	-1.32877	-1.35726	-1.38696	-1.41783	-1.44985	-1.48295	-1.51712	-1.5523	-1.58846	-1.62555	-1.66351	-1.70232	-1.74192	-1.78226	-1.8233	-1.86498	-1.90725	-1.95006	-1.99336	-2.0371	-2.08122	-2.12567	-2.1704	-2.21535	-2.26046	-2.30568	-2.35096	-2.39624	-2.44147
	8492.42	-1.0623	-1.06306	-1.06535	-1.06916	-1.07448	-1.08131	-1.08964	-1.09947	-1.11077	-1.12354	-1.13776	-1.15342	-1.17048	-1.18894	-1.20877	-1.22995	-1.25244	-1.27623	-1.30128	-1.32757	-1.35506	-1.38372	-1.41351	-1.4444	-1.47634	-1.50931	-1.54326	-1.57815	-1.61393	-1.65057	-1.68802	-1.72623	-1.76516	-1.80475	-1.84497	-1.88576	-1.92707	-1.96885	-2.01105	-2.05363	-2.09652	-2.13968	-2.18305	-2.22658	-2.27022	-2.31391	-2.3576	-2.40124
	8592.93	-1.07034	-1.07108	-1.07329	-1.07696	-1.0821	-1.08869	-1.09674	-1.10622	-1.11714	-1.12946	-1.14319	-1.1583	-1.17477	-1.19259	-1.21173	-1.23218	-1.25389	-1.27686	-1.30104	-1.32642	-1.35296	-1.38062	-1.40938	-1.43919	-1.47003	-1.50186	-1.53463	-1.56831	-1.60286	-1.63822	-1.67437	-1.71126	-1.74883	-1.78706	-1.82588	-1.86525	-1.90513	-1.94547	-1.98621	-2.02731	-2.06871	-2.11037	-2.15224	-2.19426	-2.23638	-2.27856	-2.32074	-2.36286
	8693.43	-1.07801	-1.07872	-1.08085	-1.0844	-1.08936	-1.09573	-1.1035	-1.11266	-1.1232	-1.13511	-1.14836	-1.16295	-1.17886	-1.19607	-1.21456	-1.2343	-1.25527	-1.27745	-1.30081	-1.32531	-1.35094	-1.37766	-1.40543	-1.43423	-1.46401	-1.49474	-1.52639	-1.55892	-1.59228	-1.62643	-1.66134	-1.69696	-1.73325	-1.77017	-1.80766	-1.84568	-1.88419	-1.92315	-1.96249	-2.00218	-2.04216	-2.0824	-2.12283	-2.16341	-2.20409	-2.24482	-2.28555	-2.32624
	8793.94	-1.08533	-1.08602	-1.08808	-1.0915	-1.0963	-1.10245	-1.10996	-1.11881	-1.12899	-1.14049	-1.1533	-1.1674	-1.18277	-1.19939	-1.21725	-1.23632	-1.25659	-1.27801	-1.30058	-1.32425	-1.34901	-1.37482	-1.40166	-1.42948	-1.45825	-1.48794	-1.51852	-1.54994	-1.58217	-1.61517	-1.6489	-1.68331	-1.71837	-1.75403	-1.79025	-1.82699	-1.8642	-1.90183	-1.93984	-1.97818	-2.01681	-2.05568	-2.09474	-2.13395	-2.17325	-2.2126	-2.25195	-2.29126
	8894.44	-1.09232	-1.09298	-1.09497	-1.09828	-1.10292	-1.10887	-1.11612	-1.12467	-1.13451	-1.14563	-1.15801	-1.17163	-1.18649	-1.20256	-1.21982	-1.23825	-1.25784	-1.27855	-1.30035	-1.32324	-1.34717	-1.37211	-1.39805	-1.42493	-1.45274	-1.48144	-1.51099	-1.54136	-1.57251	-1.60441	-1.637	-1.67027	-1.70415	-1.73862	-1.77362	-1.80913	-1.84509	-1.88146	-1.9182	-1.95526	-1.99259	-2.03016	-2.06791	-2.1058	-2.14379	-2.18182	-2.21985	-2.25784
	8994.95	-1.09899	-1.09963	-1.10156	-1.10476	-1.10924	-1.11499	-1.12201	-1.13028	-1.13979	-1.15054	-1.16251	-1.17568	-1.19005	-1.20558	-1.22227	-1.24009	-1.25903	-1.27905	-1.30014	-1.32226	-1.3454	-1.36952	-1.39459	-1.42059	-1.44748	-1.47522	-1.5038	-1.53316	-1.56328	-1.59412	-1.62563	-1.65779	-1.69055	-1.72388	-1.75772	-1.79205	-1.82682	-1.86199	-1.89751	-1.93334	-1.96944	-2.00576	-2.04226	-2.07889	-2.11562	-2.15239	-2.18916	-2.22589
	9095.45	-1.10537	-1.10599	-1.10785	-1.11095	-1.11529	-1.12085	-1.12763	-1.13563	-1.14483	-1.15523	-1.16681	-1.17955	-1.19344	-1.20847	-1.22461	-1.24185	-1.26016	-1.27953	-1.29993	-1.32133	-1.3437	-1.36703	-1.39128	-1.41643	-1.44244	-1.46928	-1.49691	-1.52531	-1.55444	-1.58427	-1.61475	-1.64586	-1.67755	-1.70978	-1.74252	-1.77572	-1.80935	-1.84336	-1.87772	-1.91237	-1.94729	-1.98242	-2.01772	-2.05316	-2.08868	-2.12425	-2.15981	-2.19534
	9195.96	-1.11147	-1.11207	-1.11387	-1.11687	-1.12107	-1.12645	-1.13301	-1.14075	-1.14966	-1.15971	-1.17092	-1.18324	-1.19669	-1.21123	-1.22685	-1.24353	-1.26125	-1.27999	-1.29972	-1.32043	-1.34208	-1.36465	-1.38812	-1.41245	-1.43761	-1.46358	-1.49032	-1.5178	-1.54599	-1.57485	-1.60434	-1.63444	-1.6651	-1.69629	-1.72796	-1.76009	-1.79263	-1.82554	-1.85878	-1.89231	-1.92609	-1.96009	-1.99425	-2.02853	-2.0629	-2.09731	-2.13173	-2.1661
	9296.46	-1.11731	-1.11789	-1.11964	-1.12254	-1.1266	-1.13181	-1.13816	-1.14565	-1.15427	-1.164	-1.17485	-1.18678	-1.19979	-1.21387	-1.22898	-1.24513	-1.26228	-1.28042	-1.29952	-1.31956	-1.34052	-1.36237	-1.38508	-1.40863	-1.43299	-1.45812	-1.48401	-1.51061	-1.53789	-1.56582	-1.59437	-1.6235	-1.65318	-1.68337	-1.71403	-1.74512	-1.77662	-1.80847	-1.84065	-1.8731	-1.9058	-1.93871	-1.97177	-2.00495	-2.03822	-2.07153	-2.10484	-2.13811
	9396.97	-1.1229	-1.12346	-1.12515	-1.12796	-1.13189	-1.13693	-1.14309	-1.15034	-1.15868	-1.16811	-1.17861	-1.19016	-1.20276	-1.21639	-1.23103	-1.24666	-1.26327	-1.28083	-1.29933	-1.31873	-1.33903	-1.36018	-1.38217	-1.40498	-1.42856	-1.4529	-1.47796	-1.50371	-1.53013	-1.55718	-1.58482	-1.61303	-1.64176	-1.67099	-1.70068	-1.73079	-1.76128	-1.79213	-1.82328	-1.85471	-1.88637	-1.91823	-1.95024	-1.98237	-2.01458	-2.04684	-2.07909	-2.1113
	9497.47	-1.12825	-1.1288	-1.13043	-1.13315	-1.13696	-1.14184	-1.1478	-1.15483	-1.16291	-1.17204	-1.18221	-1.1934	-1.20561	-1.21881	-1.23299	-1.24813	-1.26421	-1.28122	-1.29914	-1.31794	-1.33759	-1.35808	-1.37938	-1.40147	-1.42431	-1.44789	-1.47216	-1.49711	-1.5227	-1.54889	-1.57567	-1.60299	-1.63082	-1.65913	-1.68789	-1.71705	-1.74659	-1.77646	-1.80664	-1.83708	-1.86775	-1.8986	-1.92961	-1.96073	-1.99193	-2.02317	-2.05441	-2.08561
	9597.98	-1.13338	-1.13391	-1.13549	-1.13813	-1.14182	-1.14655	-1.15232	-1.15913	-1.16696	-1.17581	-1.18566	-1.19651	-1.20833	-1.22112	-1.23486	-1.24953	-1.26512	-1.2816	-1.29896	-1.31717	-1.33621	-1.35607	-1.37671	-1.39811	-1.42024	-1.44308	-1.4666	-1.49077	-1.51557	-1.54095	-1.56689	-1.59336	-1.62033	-1.64776	-1.67562	-1.70388	-1.7325	-1.76145	-1.79068	-1.82018	-1.84989	-1.87979	-1.90983	-1.93999	-1.97022	-2.00049	-2.03075	-2.06099
	9698.48	-1.13829	-1.13881	-1.14034	-1.1429	-1.14647	-1.15106	-1.15666	-1.16325	-1.17084	-1.17942	-1.18897	-1.19948	-1.21094	-1.22334	-1.23665	-1.25087	-1.26598	-1.28195	-1.29878	-1.31643	-1.33489	-1.35413	-1.37414	-1.39488	-1.41633	-1.43847	-1.46127	-1.4847	-1.50873	-1.53333	-1.55847	-1.58413	-1.61027	-1.63686	-1.66386	-1.69125	-1.71899	-1.74704	-1.77538	-1.80397	-1.83277	-1.86175	-1.89087	-1.92009	-1.94939	-1.97873	-2.00807	-2.03737
	9798.99	-1.14301	-1.1435	-1.14499	-1.14747	-1.15094	-1.15538	-1.16081	-1.16721	-1.17457	-1.18288	-1.19214	-1.20233	-1.21344	-1.22546	-1.23837	-1.25216	-1.26681	-1.28229	-1.29861	-1.31572	-1.33362	-1.35228	-1.37167	-1.39178	-1.41258	-1.43405	-1.45615	-1.47886	-1.50216	-1.52601	-1.55039	-1.57527	-1.60061	-1.62639	-1.65257	-1.67913	-1.70602	-1.73322	-1.7607	-1.78841	-1.81634	-1.84443	-1.87267	-1.901	-1.92941	-1.95785	-1.9863	-2.01471
	9899.49	-1.14753	-1.14801	-1.14945	-1.15186	-1.15522	-1.15953	-1.1648	-1.171	-1.17814	-1.1862	-1.19518	-1.20507	-1.21584	-1.2275	-1.24002	-1.25339	-1.2676	-1.28262	-1.29844	-1.31504	-1.3324	-1.35049	-1.3693	-1.38881	-1.40898	-1.4298	-1.45123	-1.47326	-1.49586	-1.51899	-1.54264	-1.56676	-1.59134	-1.61634	-1.64174	-1.66749	-1.69357	-1.71996	-1.7466	-1.77348	-1.80056	-1.82781	-1.8552	-1.88268	-1.91023	-1.93782	-1.9654	-1.99295
	10000	-1.15187	-1.15234	-1.15374	-1.15607	-1.15933	-1.16352	-1.16862	-1.17464	-1.18157	-1.18939	-1.1981	-1.20769	-1.21815	-1.22945	-1.2416	-1.25457	-1.26836	-1.28293	-1.29828	-1.31438	-1.33122	-1.34878	-1.36703	-1.38595	-1.40552	-1.42572	-1.44651	-1.46789	-1.48981	-1.51225	-1.53519	-1.5586	-1.58244	-1.6067	-1.63133	-1.65632	-1.68162	-1.70722	-1.73307	-1.75914	-1.78542	-1.81185	-1.83842	-1.86508	-1.89181	-1.91857	-1.94533	-1.97206
Wave function of the bound state at h x -7.207 kHz
	Intermolecular distance r (a0)	Amplitude
	50	-1.3643e-09
	100	3.47323e-09
	150	-1.15577e-08
	200	6.91518e-08
	250	1.1e-06
	300	1.36e-05
	350	8.9e-05
	400	0.0003994
	450	0.0013508
	500	0.003697
	550	0.0085537
	600	0.0173095
	650	0.0314972
	700	0.0522722
	750	0.0799559
	800	0.114197
	850	0.154791
	900	0.201013
	950	0.251716
	1000	0.305598
	1050	0.361332
	1100	0.417678
	1150	0.473542
	1200	0.528014
	1250	0.580366
	1300	0.630052
	1350	0.67668
	1400	0.719995
	1450	0.759853
	1500	0.796203
	1550	0.829061
	1600	0.8585
	1650	0.88463
	1700	0.907592
	1750	0.927543
	1800	0.944653
	1850	0.959099
	1900	0.971057
	1950	0.980703
	2000	0.988207
	2050	0.993735
	2100	0.997445
	2150	0.999486
	2200	1
	2250	0.99912
	2300	0.996971
	2350	0.993668
	2400	0.989321
	2450	0.984029
	2500	0.977885
	2550	0.970977
	2600	0.963382
	2650	0.955174
	2700	0.946422
	2750	0.937186
	2800	0.927525
	2850	0.91749
	2900	0.907129
	2950	0.896487
	3000	0.885604
	3050	0.874517
	3100	0.86326
	3150	0.851863
	3200	0.840355
	3250	0.828761
	3300	0.817106
	3350	0.80541
	3400	0.793693
	3450	0.781973
	3500	0.770265
	3550	0.758584
	3600	0.746943
	3650	0.735355
	3700	0.72383
	3750	0.712377
	3800	0.701006
	3850	0.689723
	3900	0.678537
	3950	0.667453
	4000	0.656477
	4050	0.645613
	4100	0.634866
	4150	0.624239
	4200	0.613737
	4250	0.603361
	4300	0.593114
	4350	0.582998
	4400	0.573014
	4450	0.563164
	4500	0.553449
	4550	0.54387
	4600	0.534427
	4650	0.52512
	4700	0.515949
	4750	0.506916
	4800	0.498018
	4850	0.489256
	4900	0.480629
	4950	0.472137
	5000	0.463778
	5050	0.455552
	5100	0.447458
	5150	0.439494
	5200	0.43166
	5250	0.423955
	5300	0.416376
	5350	0.408923
	5400	0.401595
	5450	0.394389
	5500	0.387306
	5550	0.380342
	5600	0.373496
	5650	0.366768
	5700	0.360155
	5750	0.353656
	5800	0.34727
	5850	0.340994
	5900	0.334828
	5950	0.328769
	6000	0.322816
	6050	0.316968
	6100	0.311223
	6150	0.305579
	6200	0.300035
	6250	0.294589
	6300	0.28924
	6350	0.283986
	6400	0.278825
	6450	0.273757
	6500	0.268779
	6550	0.26389
	6600	0.259089
	6650	0.254375
	6700	0.249745
	6750	0.245198
	6800	0.240733
	6850	0.236349
	6900	0.232044
	6950	0.227817
	7000	0.223666
	7050	0.219591
	7100	0.215589
	7150	0.21166
	7200	0.207803
	7250	0.204015
	7300	0.200296
	7350	0.196645
	7400	0.19306
	7450	0.18954
	7500	0.186085
	7550	0.182692
	7600	0.179362
	7650	0.176092
	7700	0.172881
	7750	0.16973
	7800	0.166635
	7850	0.163598
	7900	0.160615
	7950	0.157688
	8000	0.154813
	8050	0.151992
	8100	0.149221
	8150	0.146502
	8200	0.143832
	8250	0.141211
	8300	0.138638
	8350	0.136112
	8400	0.133632
	8450	0.131198
	8500	0.128808
	8550	0.126462
	8600	0.124159
	8650	0.121898
	8700	0.119678
	8750	0.117499
	8800	0.11536
	8850	0.113259
	8900	0.111198
	8950	0.109174
	9000	0.107187
	9050	0.105236
	9100	0.103321
	9150	0.101442
	9200	0.099596
	9250	0.0977843
	9300	0.0960057
	9350	0.0942596
	9400	0.0925454
	9450	0.0908625
	9500	0.0892104
	9550	0.0875885
	9600	0.0859963
	9650	0.0844331
	9700	0.0828985
	9750	0.0813919
	9800	0.0799128
	9850	0.0784607
	9900	0.0770352
	9950	0.0756356
	10000	0.0742617
	10050	0.0729127
	10100	0.0715884
	10150	0.0702882
	10200	0.0690118
	10250	0.0677586
	10300	0.0665283
	10350	0.0653204
	10400	0.0641345
	10450	0.0629702
	10500	0.0618271
	10550	0.0607048
	10600	0.059603
	10650	0.0585212
	10700	0.0574591
	10750	0.0564164
	10800	0.0553926
	10850	0.0543874
	10900	0.0534005
	10950	0.0524316
	11000	0.0514803
	11050	0.0505462
	11100	0.0496291
	11150	0.0487287
	11200	0.0478447
	11250	0.0469766
	11300	0.0461244
	11350	0.0452876
	11400	0.044466
	11450	0.0436592
	11500	0.0428672
	11550	0.0420894
	11600	0.0413258
	11650	0.040576
	11700	0.0398397
	11750	0.0391168
	11800	0.038407
	11850	0.0377101
	11900	0.0370257
	11950	0.0363537
	12000	0.0356939
	12050	0.0350459
	12100	0.0344097
	12150	0.033785
	12200	0.0331715
	12250	0.0325692
	12300	0.0319776
	12350	0.0313968
	12400	0.0308264
	12450	0.0302663
	12500	0.0297163
	12550	0.0291761
	12600	0.0286457
	12650	0.0281248
	12700	0.0276133
	12750	0.027111
	12800	0.0266177
	12850	0.0261333
	12900	0.0256575
	12950	0.0251903
	13000	0.0247314
	13050	0.0242808
	13100	0.0238382
	13150	0.0234036
	13200	0.0229767
	13250	0.0225574
	13300	0.0221456
	13350	0.0217412
	13400	0.021344
	13450	0.0209538
	13500	0.0205706
	13550	0.0201942
	13600	0.0198245
	13650	0.0194614
	13700	0.0191047
	13750	0.0187544
	13800	0.0184102
	13850	0.0180721
	13900	0.0177401
	13950	0.0174138
	14000	0.0170934
	14050	0.0167786
	14100	0.0164693
	14150	0.0161654
	14200	0.015867
	14250	0.0155737
	14300	0.0152856
	14350	0.0150025
	14400	0.0147244
	14450	0.0144511
	14500	0.0141826
	14550	0.0139188
	14600	0.0136595
	14650	0.0134048
	14700	0.0131544
	14750	0.0129084
	14800	0.0126667
	14850	0.0124291
	14900	0.0121956
	14950	0.0119661
	15000	0.0117405
	15050	0.0115189
	15100	0.0113009
	15150	0.0110868
	15200	0.0108762
	15250	0.0106692
	15300	0.0104657
	15350	0.0102657
	15400	0.010069
	15450	0.0098756
	15500	0.0096855
	15550	0.0094985
	15600	0.0093147
	15650	0.0091339
	15700	0.0089561
	15750	0.0087812
	15800	0.0086092
	15850	0.00844
	15900	0.0082736
	15950	0.0081099
	16000	0.0079488
	16050	0.0077903
	16100	0.0076344
	16150	0.007481
	16200	0.00733
	16250	0.0071814
	16300	0.0070352
	16350	0.0068912
	16400	0.0067495
	16450	0.00661
	16500	0.0064727
	16550	0.0063374
	16600	0.0062043
	16650	0.0060731
	16700	0.005944
	16750	0.0058167
	16800	0.0056914
	16850	0.0055679
	16900	0.0054462
	16950	0.0053263
	17000	0.0052082
	17050	0.0050917
	17100	0.0049769
	17150	0.0048637
	17200	0.004752
	17250	0.0046419
	17300	0.0045334
	17350	0.0044263
	17400	0.0043206
	17450	0.0042163
	17500	0.0041134
	17550	0.0040119
	17600	0.0039116
	17650	0.0038126
	17700	0.0037149
	17750	0.0036183
	17800	0.0035229
	17850	0.0034287
	17900	0.0033355
	17950	0.0032435
	18000	0.0031525
	18050	0.0030625
	18100	0.0029735
	18150	0.0028854
	18200	0.0027983
	18250	0.0027121
	18300	0.0026268
	18350	0.0025423
	18400	0.0024587
	18450	0.0023758
	18500	0.0022937
	18550	0.0022124
	18600	0.0021317
	18650	0.0020517
	18700	0.0019724
	18750	0.0018938
	18800	0.0018157
	18850	0.0017383
	18900	0.0016614
	18950	0.001585
	19000	0.0015091
	19050	0.0014337
	19100	0.0013588
	19150	0.0012843
	19200	0.0012103
	19250	0.0011366
	19300	0.0010633
	19350	0.0009903
	19400	0.0009176
	19450	0.0008453
	19500	0.0007732
	19550	0.0007014
	19600	0.0006297
	19650	0.0005584
	19700	0.000487
	19750	0.0004161
	19800	0.000345
	19850	0.0002743
	19900	0.0002033
	19950	0.0001332
	20000	6.11e-05
[truncated: 313 more columns]

## Sheet: panel c
Potential energy U/h (kHz) of the interaction potential at ξ = 37°
	Intermolecular distance r (a0)
Angle phi (deg)		0	1	2	3	4	5	6	7	8	9	10	11	12	13	14	15	16	17	18	19	20	21	22	23	24	25	26	27	28	29	30	31	32	33	34	35	36	37	38	39	40	41	42	43	44	45	46	47
	50	5.63346e+06	5.63346e+06	5.63346e+06	5.63346e+06	5.63346e+06	5.63346e+06	5.63346e+06	5.63346e+06	5.63346e+06	5.63346e+06	5.63346e+06	5.63346e+06	5.63346e+06	5.63346e+06	5.63346e+06	5.63346e+06	5.63346e+06	5.63346e+06	5.63346e+06	5.63346e+06	5.63346e+06	5.63346e+06	5.63346e+06	5.63346e+06	5.63346e+06	5.63346e+06	5.63346e+06	5.63346e+06	5.63346e+06	5.63346e+06	5.63346e+06	5.63346e+06	5.63346e+06	5.63346e+06	5.63346e+06	5.63346e+06	5.63346e+06	5.63346e+06	5.63346e+06	5.63346e+06	5.63346e+06	5.63346e+06	5.63346e+06	5.63346e+06	5.63346e+06	5.63346e+06	5.63346e+06	5.63346e+06
	150.505	1.46346e+06	1.46346e+06	1.46346e+06	1.46346e+06	1.46346e+06	1.46346e+06	1.46346e+06	1.46346e+06	1.46346e+06	1.46346e+06	1.46346e+06	1.46346e+06	1.46346e+06	1.46346e+06	1.46346e+06	1.46346e+06	1.46346e+06	1.46346e+06	1.46346e+06	1.46346e+06	1.46346e+06	1.46346e+06	1.46346e+06	1.46346e+06	1.46346e+06	1.46346e+06	1.46346e+06	1.46345e+06	1.46345e+06	1.46345e+06	1.46345e+06	1.46345e+06	1.46345e+06	1.46345e+06	1.46345e+06	1.46345e+06	1.46345e+06	1.46345e+06	1.46345e+06	1.46345e+06	1.46345e+06	1.46345e+06	1.46345e+06	1.46345e+06	1.46345e+06	1.46345e+06	1.46345e+06	1.46345e+06
	251.01	307697	307697	307697	307697	307697	307697	307697	307696	307696	307696	307695	307695	307694	307694	307693	307693	307692	307691	307690	307690	307689	307688	307687	307686	307685	307684	307683	307682	307681	307680	307679	307678	307677	307676	307675	307673	307672	307671	307670	307668	307667	307666	307665	307663	307662	307661	307659	307658
	351.515	105860	105860	105860	105860	105859	105859	105858	105857	105856	105855	105854	105853	105851	105850	105848	105847	105845	105843	105841	105839	105836	105834	105832	105829	105826	105824	105821	105818	105815	105812	105809	105806	105803	105799	105796	105793	105789	105786	105783	105779	105776	105772	105769	105765	105761	105758	105754	105751
	452.02	44832.6	44832.5	44832.1	44831.5	44830.5	44829.4	44827.9	44826.2	44824.3	44822.1	44819.7	44817	44814	44810.8	44807.4	44803.8	44799.9	44795.8	44791.5	44787	44782.2	44777.3	44772.1	44766.8	44761.3	44755.6	44749.7	44743.7	44737.5	44731.2	44724.7	44718.1	44711.4	44704.5	44697.5	44690.5	44683.3	44676	44668.7	44661.3	44653.9	44646.4	44638.8	44631.3	44623.7	44616.1	44608.4	44600.8
	552.525	20578.6	20578.4	20577.7	20576.5	20574.9	20572.9	20570.4	20567.4	20564	20560.2	20555.9	20551.2	20546.1	20540.5	20534.6	20528.2	20521.4	20514.2	20506.6	20498.7	20490.4	20481.7	20472.7	20463.3	20453.6	20443.6	20433.2	20422.6	20411.7	20400.5	20389	20377.3	20365.4	20353.2	20340.9	20328.3	20315.6	20302.7	20289.6	20276.4	20263.1	20249.7	20236.3	20222.7	20209.1	20195.4	20181.8	20168.1
	653.03	9305.15	9304.81	9303.79	9302.1	9299.73	9296.68	9292.96	9288.57	9283.52	9277.81	9271.45	9264.43	9256.77	9248.48	9239.56	9230.02	9219.86	9209.1	9197.75	9185.82	9173.31	9160.25	9146.64	9132.49	9117.82	9102.65	9086.98	9070.84	9054.23	9037.18	9019.7	9001.81	8983.53	8964.87	8945.86	8926.51	8906.85	8886.9	8866.67	8846.19	8825.49	8804.58	8783.49	8762.24	8740.86	8719.37	8697.8	8676.17
	753.535	3549.13	3548.7	3547.4	3545.24	3542.22	3538.34	3533.6	3528	3521.56	3514.26	3506.13	3497.15	3487.35	3476.72	3465.27	3453.01	3439.94	3426.08	3411.43	3396.01	3379.82	3362.87	3345.19	3326.77	3307.63	3287.79	3267.26	3246.05	3224.18	3201.67	3178.53	3154.79	3130.45	3105.55	3080.09	3054.11	3027.62	3000.64	2973.21	2945.33	2917.05	2888.38	2859.36	2830.01	2800.35	2770.43	2740.27	2709.9
	854.04	2166.4	2165.68	2163.51	2159.9	2154.85	2148.36	2140.42	2131.05	2120.24	2108	2094.33	2079.23	2062.71	2044.77	2025.41	2004.64	1982.47	1958.89	1933.92	1907.56	1879.82	1850.7	1820.21	1788.37	1755.16	1720.62	1684.73	1647.52	1608.99	1569.16	1528.02	1485.6	1441.91	1396.95	1350.73	1303.28	1254.61	1204.72	1153.63	1101.35	1047.91	993.32	937.59	880.741	822.791	763.758	703.661	642.52
	954.545	1503.6	1502.97	1501.09	1497.95	1493.56	1487.91	1481.01	1472.86	1463.46	1452.82	1440.93	1427.8	1413.44	1397.84	1381.01	1362.96	1343.69	1323.2	1301.5	1278.6	1254.49	1229.2	1202.72	1175.06	1146.22	1116.23	1085.08	1052.78	1019.34	984.776	949.09	912.294	874.399	835.416	795.356	754.23	712.052	668.833	624.586	579.326	533.067	485.824	437.611	388.444	338.342	287.32	235.396	182.59
	1055.05	1088.54	1088	1086.39	1083.7	1079.93	1075.1	1069.19	1062.21	1054.16	1045.05	1034.87	1023.64	1011.35	998.004	983.613	968.177	951.702	934.194	915.658	896.099	875.524	853.94	831.354	807.772	783.204	757.657	731.14	703.662	675.232	645.861	615.558	584.336	552.205	519.176	485.264	450.48	414.838	378.352	341.038	302.91	263.985	224.28	183.811	142.599	100.661	58.0179	14.6914	-29.2967
	1155.56	814.589	814.132	812.76	810.474	807.275	803.164	798.143	792.213	785.377	777.638	768.998	759.46	749.029	737.708	725.502	712.415	698.453	683.621	667.926	651.373	633.969	615.721	596.638	576.726	555.995	534.453	512.109	488.975	465.058	440.372	414.926	388.733	361.806	334.156	305.799	276.748	247.017	216.624	185.583	153.913	121.63	88.7535	55.3031	21.2991	-13.2371	-48.2832	-83.8156	-119.81
	1256.06	626.086	625.698	624.535	622.598	619.887	616.404	612.15	607.127	601.337	594.784	587.47	579.399	570.574	560.999	550.68	539.621	527.828	515.306	502.061	488.1	473.43	458.058	441.993	425.242	407.814	389.718	370.965	351.564	331.526	310.862	289.584	267.704	245.235	222.191	198.585	174.432	149.748	124.549	98.8511	72.6719	46.0298	18.9437	-8.56649	-36.4801	-64.7755	-93.4302	-122.421	-151.722
	1356.57	491.912	491.584	490.598	488.956	486.658	483.706	480.101	475.846	470.942	465.392	459.2	452.368	444.901	436.802	428.077	418.73	408.767	398.193	387.014	375.238	362.87	349.918	336.391	322.296	307.642	292.438	276.694	260.42	243.626	226.323	208.524	190.239	171.482	152.266	132.605	112.513	92.0046	71.0956	49.8022	28.1411	6.13	-16.2131	-38.8691	-61.8186	-85.041	-108.515	-132.219	-156.131
	1457.07	393.691	393.411	392.574	391.179	389.227	386.72	383.659	380.045	375.882	371.171	365.916	360.121	353.788	346.922	339.527	331.608	323.171	314.22	304.762	294.803	284.349	273.409	261.988	250.096	237.741	224.93	211.675	197.983	183.865	169.333	154.396	139.066	123.355	107.275	90.8402	74.0629	56.9574	39.5381	21.8201	3.8189	-14.4494	-32.9681	-51.7199	-70.6869	-89.8507	-109.192	-128.692	-148.329
	1557.58	320.065	319.827	319.113	317.924	316.26	314.123	311.514	308.434	304.887	300.875	296.399	291.465	286.074	280.231	273.94	267.206	260.033	252.427	244.394	235.938	227.067	217.788	208.107	198.031	187.569	176.728	165.518	153.947	142.025	129.761	117.165	104.249	91.0226	77.4977	63.6861	49.6001	35.2523	20.6561	5.82479	-9.2274	-24.486	-39.9361	-55.5623	-71.3486	-87.2788	-103.336	-119.503	-135.762
	1658.08	263.747	263.543	262.932	261.914	260.489	258.66	256.426	253.791	250.755	247.322	243.494	239.274	234.664	229.67	224.294	218.541	212.415	205.921	199.065	191.852	184.288	176.378	168.13	159.551	150.646	141.425	131.895	122.063	111.94	101.533	90.8511	79.9051	68.7044	57.2593	45.5807	33.6793	21.5668	9.25487	-3.2444	-15.9185	-28.7546	-41.7394	-54.8594	-68.1006	-81.4488	-94.8892	-108.407	-121.987
	1758.59	219.906	219.731	219.205	218.329	217.104	215.53	213.609	211.343	208.733	205.781	202.49	198.863	194.903	190.612	185.995	181.056	175.798	170.225	164.344	158.159	151.674	144.897	137.832	130.486	122.866	114.978	106.83	98.4282	89.7814	80.8973	71.7843	62.4509	52.9062	43.1594	33.22	23.0979	12.8033	2.34646	-8.26171	-19.0102	-29.8878	-40.8828	-51.9833	-63.1771	-74.4519	-85.7949	-97.1932	-108.633
	1859.09	185.252	185.1	184.646	183.888	182.829	181.469	179.808	177.85	175.594	173.044	170.201	167.068	163.648	159.943	155.957	151.694	147.157	142.35	137.278	131.946	126.357	120.518	114.433	108.108	101.55	94.7641	87.7569	80.5351	73.1059	65.4762	57.6537	49.6461	41.4612	33.1075	24.5934	15.9276	7.11908	-1.82285	-10.8887	-20.0689	-29.3533	-38.7319	-48.1943	-57.7297	-67.3275	-76.9765	-86.6657	-96.3835
	1959.6	157.486	157.354	156.959	156.301	155.381	154.199	152.757	151.056	149.097	146.882	144.413	141.693	138.724	135.509	132.051	128.352	124.417	120.249	115.851	111.229	106.387	101.328	96.0588	90.5834	84.9074	79.0364	72.9761	66.7326	60.312	53.7209	46.9658	40.0538	32.9919	25.7875	18.4481	10.9814	3.39549	-4.30158	-12.1014	-19.9955	-27.975	-36.0311	-44.1547	-52.3365	-60.5671	-68.8369	-77.1361	-85.455
	2060.1	134.97	134.855	134.511	133.936	133.133	132.101	130.842	129.357	127.647	125.715	123.56	121.187	118.597	115.793	112.776	109.551	106.12	102.487	98.6552	94.628	90.4097	86.0045	81.4166	76.6508	71.7117	66.6043	61.3339	55.9058	50.3255	44.599	38.732	32.7309	26.6018	20.3514	13.9863	7.51341	0.939779	-5.72739	-12.4807	-19.3127	-26.2156	-33.1816	-40.2028	-47.271	-54.378	-61.5155	-68.6749	-75.8478
	2160.61	116.516	116.415	116.112	115.608	114.904	113.999	112.894	111.592	110.093	108.398	106.509	104.428	102.158	99.6995	97.056	94.2299	91.224	88.0413	84.685	81.1586	77.4655	73.6094	69.5945	65.4246	61.1043	56.6378	52.03	47.2855	42.4094	37.4068	32.2831	27.0438	21.6944	16.2409	10.6891	5.04516	-0.684665	-6.494	-12.3763	-18.325	-24.3332	-30.394	-36.5006	-42.6456	-48.822	-55.0224	-61.2394	-67.4655
	2261.11	101.242	101.153	100.887	100.443	99.8217	99.0242	98.0512	96.9036	95.5826	94.0894	92.4257	90.593	88.5932	86.4284	84.1007	81.6125	78.9664	76.1651	73.2114	70.1085	66.8594	63.4677	59.9368	56.2704	52.4725	48.5469	44.4979	40.3299	36.0472	31.6545	27.1565	22.5582	17.8646	13.0808	8.21222	3.26422	-1.75763	-6.84766	-12.0001	-17.209	-22.4685	-27.7724	-33.1145	-38.4886	-43.8884	-49.3073	-54.7389	-60.1766
	2361.62	88.4906	88.4119	88.1759	87.7829	87.2332	86.5275	85.6664	84.6508	83.4817	82.1605	80.6884	79.0669	77.2978	75.3828	73.324	71.1235	68.7835	66.3067	63.6954	60.9526	58.081	55.0838	51.9641	48.7253	45.3708	41.9042	38.3294	34.65	30.8703	26.9942	23.0262	18.9704	14.8316	10.6142	6.32307	1.96299	-2.46109	-6.94412	-11.481	-16.0664	-20.695	-25.3615	-30.0604	-34.7861	-39.533	-44.2955	-49.0677	-53.844
	2462.12	77.7593	77.6894	77.4796	77.1303	76.6418	76.0145	75.2492	74.3467	73.3078	72.1337	70.8257	69.385	67.8133	66.1122	64.2834	62.3289	60.2508	58.0514	55.7329	53.2978	50.7488	48.0886	45.32	42.4462	39.4701	36.3951	33.2246	29.9619	26.6108	23.1749	19.6581	16.0643	12.3975	8.66189	4.86169	1.00124	-2.91505	-6.88268	-10.8971	-14.9535	-19.0473	-23.1737	-27.3277	-31.5044	-35.6989	-39.9062	-44.1211	-48.3385
	2562.63	68.6623	68.5999	68.4128	68.1011	67.6651	67.1054	66.4226	65.6173	64.6904	63.643	62.4761	61.1909	59.789	58.2716	56.6406	54.8976	53.0446	51.0835	49.0164	46.8457	44.5736	42.2027	39.7356	37.1749	34.5235	31.7843	28.9603	26.0548	23.0709	20.012	16.8816	13.6831	10.4203	7.09672	3.71629	0.282871	-3.19958	-6.72704	-10.2954	-13.9005	-17.538	-21.2038	-24.8934	-28.6025	-32.3266	-36.0613	-39.802	-43.5441
	2663.13	60.8991	60.8432	60.6756	60.3964	60.006	59.5047	58.8931	58.1719	57.3418	56.4038	55.3588	54.208	52.9527	51.5942	50.134	48.5736	46.9149	45.1595	43.3095	41.3669	39.3338	37.2124	35.0052	32.7145	30.3429	27.8931	25.3679	22.77	20.1023	17.368	14.5701	11.7118	8.79634	5.82712	2.80753	-0.258925	-3.36869	-6.51815	-9.70361	-12.9213	-16.1675	-19.4383	-22.7298	-26.0382	-29.3593	-32.6893	-36.0241	-39.3596
	2763.64	54.2334	54.1831	54.0324	53.7815	53.4305	52.9799	52.4302	51.782	51.0359	50.1929	49.2537	48.2196	47.0915	45.8708	44.5587	43.1568	41.6666	40.0897	38.4279	36.683	34.857	32.9519	30.9698	28.913	26.7839	24.5847	22.3179	19.9863	17.5923	15.1387	12.6284	10.0643	7.44915	4.78614	2.07831	-0.671192	-3.45915	-6.2823	-9.13733	-12.0209	-14.9295	-17.8598	-20.8082	-23.7712	-26.7452	-29.7267	-32.7121	-35.6977
	2864.14	48.4773	48.4319	48.296	48.0697	47.7531	47.3468	46.851	46.2664	45.5936	44.8333	43.9864	43.0539	42.0367	40.9361	39.7531	38.4892	37.1458	35.7243	34.2263	32.6536	31.0079	29.2911	27.505	25.6518	23.7334	21.7522	19.7103	17.6102	15.4541	13.2446	10.9842	8.67552	6.32126	3.92413	1.48695	-0.987461	-3.49619	-6.03628	-8.60473	-11.1985	-13.8146	-16.4497	-19.1009	-21.7648	-24.4383	-27.1182	-29.8012	-32.484
	2964.65	43.4804	43.4394	43.3165	43.1117	42.8253	42.4576	42.009	41.4801	40.8714	40.1836	39.4175	38.5739	37.6537	36.6581	35.5881	34.4449	33.2299	31.9443	30.5897	29.1675	27.6794	26.1271	24.5123	22.8369	21.1028	19.312	17.4666	15.5685	13.6202	11.6237	9.5814	7.4957	5.36902	3.20382	1.00265	-1.2319	-3.49722	-5.79062	-8.10938	-10.4508	-12.812	-15.1902	-17.5826	-19.9862	-22.3982	-24.8157	-27.2357	-29.6554
	3065.15	39.1215	39.0843	38.9727	38.7868	38.5269	38.1932	37.7862	37.3062	36.7538	36.1296	35.4344	34.6689	33.834	32.9307	31.9599	30.9227	29.8204	28.6542	27.4253	26.1353	24.7856	23.3777	21.9132	20.3939	18.8214	17.1976	15.5244	13.8036	12.0374	10.2276	8.3765	6.48619	4.55889	2.59686	0.602407	-1.42212	-3.47434	-5.5518	-7.65205	-9.77259	-11.9109	-14.0644	-16.2304	-18.4065	-20.59	-22.7782	-24.9685	-27.1581
	3165.66	35.3016	35.2678	35.1662	34.997	34.7605	34.4568	34.0863	33.6494	33.1467	32.5787	31.946	31.2494	30.4897	29.6677	28.7843	27.8406	26.8377	25.7766	24.6587	23.4851	22.2573	20.9766	19.6445	18.2626	16.8325	15.3557	13.8341	12.2694	10.6634	9.01802	7.33513	5.61672	3.86481	2.08147	0.268793	-1.57107	-3.43595	-5.32363	-7.23185	-9.15834	-11.1008	-13.0569	-15.0243	-17.0006	-18.9834	-20.9703	-22.959	-24.9469
	3266.16	31.9398	31.9089	31.8162	31.6618	31.4459	31.1688	30.8307	30.4321	29.9733	29.455	28.8776	28.242	27.5487	26.7987	25.9927	25.1316	24.2166	23.2486	22.2287	21.1581	20.038	18.8698	17.6548	16.3944	15.0901	13.7433	12.3557	10.9289	9.46449	7.96426	6.42994	4.86334	3.2663	1.64072	-0.011495	-1.68837	-3.38793	-5.10814	-6.84695	-8.60228	-10.372	-12.1541	-13.9462	-15.7464	-17.5524	-19.362	-21.173	-22.9832
	3366.67	28.9694	28.9411	28.8563	28.715	28.5175	28.2639	27.9546	27.5898	27.1701	26.6959	26.1677	25.5861	24.9519	24.2657	23.5284	22.7408	21.9037	21.0182	20.0854	19.1062	18.0817	17.0133	15.9022	14.7495	13.5568	12.3253	11.0565	9.75197	8.41313	7.04159	5.63896	4.20691	2.74712	1.26132	-0.248729	-1.78123	-3.33435	-4.90625	-6.49504	-8.09883	-9.71568	-11.3437	-12.9808	-14.6251	-16.2746	-17.9273	-19.5812	-21.2343
	3467.17	26.3348	26.3089	26.2311	26.1015	25.9203	25.6877	25.404	25.0695	24.6845	24.2496	23.7652	23.2318	22.6502	22.0209	21.3447	20.6224	19.8549	19.0429	18.1875	17.2896	16.3504	15.3708	14.3521	13.2953	12.2019	11.073	9.90994	8.71414	7.48698	6.22991	4.94441	3.63201	2.29426	0.932745	-0.450913	-1.85507	-3.27804	-4.71814	-6.17363	-7.64277	-9.1238	-10.6149	-12.1144	-13.6203	-15.1309	-16.6443	-18.1587	-19.6722
	3567.68	23.9899	23.9661	23.8946	23.7755	23.6089	23.3951	23.1342	22.8267	22.4728	22.0729	21.6276	21.1373	20.6027	20.0242	19.4027	18.7387	18.0332	17.2869	16.5007	15.6755	14.8123	13.912	12.9758	12.0047	10.9999	9.96257	8.8939	7.79518	6.66768	5.51276	4.33178	3.12613	1.89724	0.646593	-0.624339	-1.91403	-3.22095	-4.54353	-5.88018	-7.22929	-8.58925	-9.95841	-11.3351	-12.7177	-14.1045	-15.4938	-16.884	-18.2733
	3668.18	21.896	21.874	21.8081	21.6983	21.5449	21.3478	21.1075	20.8242	20.4981	20.1297	19.7194	19.2677	18.7751	18.2422	17.6696	17.058	16.4081	15.7206	14.9963	14.2362	13.441	12.6118	11.7495	10.8551	9.9297	8.97434	7.99016	6.97834	5.94006	4.87657	3.78912	2.679	1.54754	0.396084	-0.773995	-1.9613	-3.1644	-4.38186	-5.61223	-6.854	-8.10571	-9.36582	-10.6328	-11.9052	-13.1813	-14.4598	-15.7389	-17.0172
	3768.69	20.0201	19.9998	19.939	19.8377	19.696	19.5141	19.2922	19.0305	18.7295	18.3894	18.0106	17.5935	17.1388	16.6468	16.1181	15.5535	14.9535	14.3188	13.6502	12.9486	12.2146	11.4492	10.6532	9.82769	8.97354	8.09178	7.18346	6.24966	5.29148	4.31006	3.30656	2.28219	1.23816	0.175714	-0.903868	-1.9993	-3.10927	-4.23243	-5.36746	-6.51296	-7.66758	-8.8299	-9.99853	-11.172	-12.349	-13.528	-14.7077	-15.8865
	3869.19	18.3348	18.316	18.2597	18.1659	18.0348	17.8666	17.6613	17.4192	17.1407	16.8261	16.4756	16.0898	15.6691	15.214	14.7249	14.2026	13.6476	13.0605	12.4421	11.793	11.1141	10.4062	9.67001	8.90648	8.11651	7.30103	6.46101	5.59744	4.71136	3.80381	2.87588	1.92867	0.963323	-0.0190157	-1.01717	-2.02994	-3.05611	-4.09445	-5.14371	-6.20263	-7.26992	-8.34429	-9.42446	-10.5091	-11.5969	-12.6865	-13.7767	-14.8661
	3969.7	16.8162	16.7988	16.7467	16.6598	16.5382	16.3822	16.192	15.9676	15.7094	15.4178	15.093	14.7354	14.3454	13.9236	13.4703	12.9862	12.4718	11.9277	11.3546	10.7531	10.1239	9.4678	8.78558	8.07804	7.346	6.59035	5.81197	5.0118	4.19079	3.34991	2.49017	1.6126	0.718252	-0.191813	-1.1165	-2.0547	-3.00528	-3.9671	-4.93901	-5.91983	-6.90837	-7.90344	-8.90383	-9.90834	-10.9157	-11.9248	-12.9343	-13.9431
	4070.2	15.4444	15.4282	15.3798	15.2991	15.1862	15.0414	14.8647	14.6563	14.4166	14.1458	13.8442	13.5121	13.15	12.7583	12.3374	11.8879	11.4103	10.9051	10.3729	9.81445	9.23029	8.62116	7.98778	7.3309	6.65129	5.94978	5.22718	4.48438	3.72224	2.94168	2.14364	1.32907	0.498939	-0.345751	-1.20399	-2.07474	-2.95696	-3.84959	-4.75154	-5.66174	-6.57908	-7.50245	-8.43073	-9.3628	-10.2975	-11.2338	-12.1704	-13.1063
	4170.71	14.202	14.1869	14.1418	14.0668	13.9618	13.827	13.6627	13.4689	13.2459	12.9939	12.7134	12.4045	12.0677	11.7033	11.3118	10.8937	10.4494	9.97954	9.48457	8.96512	8.42181	7.85527	7.26619	6.65527	6.02322	5.37082	4.69882	4.00804	3.29931	2.57346	1.83136	1.07392	0.302022	-0.48339	-1.28138	-2.09098	-2.91123	-3.74113	-4.57967	-5.42586	-6.27867	-7.13705	-7.99998	-8.86641	-9.73528	-10.6055	-11.4761	-12.346
	4271.21	13.074	13.06	13.018	12.948	12.8502	12.7246	12.5715	12.3909	12.1831	11.9484	11.6869	11.3991	11.0853	10.7458	10.3811	9.9915	9.57757	9.13977	8.67862	8.19467	7.68849	7.16069	6.61189	6.04275	5.45395	4.84619	4.22019	3.57671	2.91651	2.24039	1.54915	0.843623	0.124659	-0.606881	-1.35012	-2.10415	-2.86808	-3.64098	-4.42192	-5.20996	-6.00413	-6.80348	-7.60704	-8.41384	-9.22289	-10.0332	-10.8438	-11.6537
	4371.72	12.0475	12.0345	11.9953	11.93	11.8387	11.7215	11.5786	11.4101	11.2161	10.9971	10.7531	10.4845	10.1916	9.8748	9.53441	9.17087	8.78459	8.37604	7.94571	7.49411	7.02177	6.52926	6.01717	5.4861	4.9367	4.36962	3.78553	3.18514	2.56916	1.93833	1.29342	0.635191	-0.0355638	-0.718036	-1.41141	-2.11484	-2.82748	-3.54848	-4.27695	-5.01203	-5.75282	-6.49843	-7.24794	-8.00045	-8.75505	-9.51081	-10.2668	-11.0222
	4472.22	11.1115	11.0993	11.0627	11.0016	10.9163	10.8068	10.6732	10.5156	10.3344	10.1296	9.90159	9.65055	9.37681	9.0807	8.76256	8.42278	8.06175	7.67992	7.27773	6.85567	6.41423	5.95395	5.47537	4.97907	4.46564	3.93569	3.38987	2.82881	2.2532	1.66373	1.0611	0.446046	-0.180704	-0.818392	-1.46625	-2.12349	-2.78933	-3.46296	-4.14357	-4.83032	-5.5224	-6.21897	-6.91917	-7.62215	-8.32707	-9.03307	-9.73928	-10.4448
	4572.73	10.2561	10.2447	10.2104	10.1533	10.0734	9.97087	9.84581	9.69836	9.52869	9.33702	9.12357	8.88859	8.63236	8.35519	8.05741	7.73937	7.40146	7.04407	6.66763	6.27259	5.85943	5.42863	4.98072	4.51622	4.0357	3.53973	3.0289	2.50383	1.96515	1.4135	0.84955	0.273977	-0.312527	-0.909256	-1.51549	-2.1305	-2.75353	-3.38385	-4.02068	-4.66326	-5.3108	-5.96253	-6.61764	-7.27535	-7.93486	-8.59536	-9.25604	-9.91612
	4673.23	9.47287	9.46215	9.43	9.37646	9.30159	9.20548	9.08825	8.95003	8.791	8.61133	8.41125	8.191	7.95082	7.69102	7.4119	7.1138	6.79707	6.46209	6.10925	5.73899	5.35174	4.94797	4.52816	4.09282	3.64246	3.17763	2.69888	2.20679	1.70195	1.18497	0.656462	0.117073	-0.432551	-0.991748	-1.55984	-2.13615	-2.71997	-3.31061	-3.90733	-4.50943	-5.11618	-5.72683	-6.34064	-6.95688	-7.57479	-8.19362	-8.81261	-9.43102
	4773.74	8.7543	8.74423	8.71406	8.6638	8.59353	8.50332	8.39328	8.26355	8.11427	7.94564	7.75784	7.5511	7.32568	7.08183	6.81985	6.54006	6.24278	5.92838	5.59722	5.24971	4.88626	4.50731	4.11331	3.70474	3.28208	2.84584	2.39654	1.93474	1.46097	0.97581	0.479848	-0.026322	-0.542089	-1.06683	-1.59992	-2.1407	-2.68852	-3.24273	-3.80265	-4.3676	-4.93689	-5.50985	-6.08576	-6.66394	-7.24367	-7.82426	-8.405	-8.98517
	4874.24	8.09387	8.08441	8.05605	8.00881	7.94277	7.85798	7.75457	7.63264	7.49235	7.33386	7.15736	6.96306	6.7512	6.52203	6.27583	6.01288	5.7335	5.43802	5.12681	4.80023	4.45868	4.10256	3.73231	3.34836	2.95117	2.54123	2.11903	1.68508	1.23989	0.784001	0.317968	-0.157649	-0.642279	-1.13534	-1.63622	-2.14434	-2.65906	-3.17977	-3.70584	-4.23663	-4.7715	-5.30979	-5.85086	-6.39405	-6.93869	-7.48412	-8.02968	-8.57471
	4974.75	7.48581	7.47691	7.45022	7.40577	7.34362	7.26384	7.16652	7.05179	6.91977	6.77063	6.60455	6.42172	6.22237	6.00672	5.77505	5.52762	5.26473	4.98671	4.69388	4.38659	4.06521	3.73013	3.38175	3.02049	2.64678	2.26107	1.86383	1.45554	1.03668	0.607763	0.169304	-0.278168	-0.734113	-1.19798	-1.66921	-2.14723	-2.63146	-3.12132	-3.61621	-4.11554	-4.6187	-5.12507	-5.63405	-6.14501	-6.65733	-7.17039	-7.68356	-8.19623
	5075.25	6.92503	6.91664	6.8915	6.84962	6.79107	6.7159	6.62422	6.51613	6.39175	6.25124	6.09478	5.92253	5.73471	5.53155	5.31329	5.08019	4.83253	4.57061	4.29474	4.00525	3.7025	3.38683	3.05865	2.71833	2.36628	2.00294	1.62874	1.24413	0.849566	0.445535	0.0325201	-0.38898	-0.818456	-1.25539	-1.69925	-2.1495	-2.60561	-3.067	-3.53313	-4.00343	-4.47733	-4.95426	-5.43363	-5.91486	-6.39737	-6.88057	-7.36387	-7.84668
	5175.76	6.40702	6.39911	6.37539	6.3359	6.28067	6.20977	6.12329	6.02134	5.90403	5.7715	5.62392	5.46146	5.28431	5.0927	4.88684	4.66698	4.4334	4.18636	3.92617	3.65314	3.3676	3.06988	2.76036	2.43939	2.10738	1.76471	1.4118	1.04907	0.676971	0.295941	-0.0935572	-0.491053	-0.896067	-1.30811	-1.72668	-2.15128	-2.58138	-3.01647	-3.45602	-3.8995	-4.34637	-4.79609	-5.2481	-5.70187	-6.15683	-6.61244	-7.06814	-7.52337
	5276.26	5.92778	5.92031	5.89791	5.86062	5.80847	5.74152	5.65987	5.5636	5.45283	5.32769	5.18834	5.03493	4.86767	4.68674	4.49236	4.28477	4.06421	3.83096	3.58529	3.32749	3.05788	2.77679	2.48454	2.18149	1.86802	1.54448	1.21128	0.86882	0.517506	0.157767	-0.209964	-0.585243	-0.967615	-1.35662	-1.75178	-2.15263	-2.55867	-2.96942	-3.38437	-3.80303	-4.22488	-4.64942	-5.07612	-5.50447	-5.93394	-6.36402	-6.79418	-7.2239
	5376.77	5.48374	5.47668	5.45551	5.42026	5.37096	5.30768	5.2305	5.1395	5.03479	4.9165	4.78478	4.63978	4.48167	4.31065	4.12692	3.9307	3.72222	3.50175	3.26953	3.02586	2.77103	2.50534	2.22911	1.94268	1.64638	1.34059	1.02566	0.701981	0.369939	0.0299355	-0.317618	-0.672302	-1.03369	-1.40134	-1.77481	-2.15364	-2.53738	-2.92557	-3.31772	-3.71338	-4.11204	-4.51324	-4.91648	-5.32128	-5.72713	-6.13356	-6.54005	-6.94612
	5477.27	5.07174	5.06506	5.04502	5.01167	4.96502	4.90514	4.83211	4.746	4.64693	4.535	4.41036	4.27316	4.12355	3.96173	3.78788	3.60222	3.40496	3.19635	2.97663	2.74608	2.50496	2.25357	1.99221	1.7212	1.44086	1.15154	0.853571	0.547327	0.233174	-0.0885094	-0.417334	-0.752901	-1.09481	-1.44263	-1.79596	-2.15437	-2.51741	-2.88465	-3.25565	-3.62995	-4.0071	-4.38664	-4.76811	-5.15105	-5.53499	-5.91945	-6.30399	-6.68811
	5577.78	4.68892	4.6826	4.66362	4.63203	4.58785	4.53113	4.46195	4.3804	4.28656	4.18055	4.06249	3.93254	3.79084	3.63757	3.47291	3.29706	3.11023	2.91265	2.70455	2.48619	2.25782	2.01973	1.77219	1.51552	1.25001	0.975993	0.693796	0.40376	0.106235	-0.198419	-0.509834	-0.827632	-1.15143	-1.48083	-1.81545	-2.15486	-2.49867	-2.84645	-3.19778	-3.55224	-3.90939	-4.2688	-4.63004	-4.99266	-5.35623	-5.7203	-6.08442	-6.44816
	5678.28	4.33276	4.32676	4.30877	4.27882	4.23693	4.18316	4.11758	4.04026	3.95129	3.85078	3.73886	3.61566	3.48132	3.33601	3.17991	3.01319	2.83607	2.64875	2.45147	2.24445	2.02795	1.80224	1.56757	1.32424	1.07254	0.81277	0.545249	0.270299	-0.0117494	-0.300553	-0.595765	-0.897025	-1.20397	-1.51623	-1.83342	-2.15516	-2.48107	-2.81073	-3.14377	-3.47976	-3.8183	-4.15899	-4.5014	-4.84512	-5.18973	-5.53481	-5.87994	-6.22471
	5778.79	4.00097	3.99528	3.97821	3.94978	3.91003	3.85901	3.79677	3.7234	3.63897	3.5436	3.43739	3.32048	3.193	3.05512	2.90698	2.74878	2.58071	2.40296	2.21575	2.01931	1.81388	1.59969	1.37702	1.14613	0.907291	0.660802	0.406959	0.146066	-0.121558	-0.395592	-0.675703	-0.961552	-1.25279	-1.54907	-1.85003	-2.15531	-2.46453	-2.77732	-3.0933	-3.41208	-3.73329	-4.05652	-4.38139	-4.7075	-5.03445	-5.36185	-5.68929	-6.01638
	5879.29	3.6915	3.68609	3.66988	3.64288	3.60513	3.55666	3.49755	3.42786	3.34768	3.25709	3.15622	3.04518	2.9241	2.79314	2.65245	2.50219	2.34256	2.17374	1.99594	1.80937	1.61425	1.41083	1.19935	0.980061	0.75323	0.519132	0.278051	0.0302762	-0.223891	-0.484143	-0.750166	-1.02164	-1.29823	-1.5796	-1.86541	-2.15533	-2.44898	-2.74603	-3.0461	-3.34883	-3.65386	-3.96081	-4.26932	-4.579	-4.88948	-5.20037	-5.51131	-5.82192
	5979.8	3.4025	3.39736	3.38195	3.35628	3.32039	3.27433	3.21813	3.15188	3.07566	2.98955	2.89366	2.7881	2.67301	2.54851	2.41477	2.27194	2.1202	1.95972	1.7907	1.61335	1.42788	1.23452	1.03349	0.825039	0.609423	0.386901	0.15774	-0.0777803	-0.319376	-0.566755	-0.819617	-1.07766	-1.34056	-1.60801	-1.87968	-2.15524	-2.43436	-2.71669	-3.00191	-3.28965	-3.57957	-3.87132	-4.16454	-4.45887	-4.75397	-5.04946	-5.34498	-5.64019
	6080.3	3.13231	3.12742	3.11276	3.08834	3.05419	3.01037	2.9569	2.89387	2.82135	2.73943	2.6482	2.54777	2.43827	2.31983	2.19259	2.0567	1.91233	1.75966	1.59886	1.43013	1.25368	1.06972	0.878466	0.680156	0.475029	0.263332	0.0453207	-0.17874	-0.408579	-0.643919	-0.884474	-1.12995	-1.38006	-1.63448	-1.89293	-2.15507	-2.42059	-2.68918	-2.96049	-3.23422	-3.51001	-3.78754	-4.06647	-4.34646	-4.62716	-4.90825	-5.18936	-5.47017
	6180.81	2.87942	2.87477	2.86081	2.83756	2.80504	2.76331	2.71241	2.65239	2.58334	2.50533	2.41846	2.32284	2.21858	2.1058	1.98465	1.85526	1.7178	1.57243	1.41933	1.25867	1.09067	0.91551	0.733412	0.544595	0.349288	0.147726	-0.0598469	-0.273179	-0.492011	-0.716079	-0.945112	-1.17883	-1.41695	-1.65919	-1.90525	-2.15483	-2.40763	-2.66334	-2.92165	-3.18225	-3.44482	-3.70904	-3.97459	-4.24115	-4.50839	-4.77598	-5.04361	-5.31095
	6281.31	2.64248	2.63804	2.62473	2.60258	2.5716	2.53183	2.48332	2.42613	2.36033	2.286	2.20322	2.1121	2.01275	1.90528	1.78983	1.66654	1.53555	1.39703	1.25114	1.09805	0.93796	0.771054	0.597536	0.417617	0.231513	0.0394499	-0.158339	-0.361615	-0.570132	-0.783637	-1.00187	-1.22457	-1.45146	-1.68227	-1.91673	-2.15453	-2.3954	-2.63905	-2.88517	-3.13347	-3.38365	-3.6354	-3.88842	-4.14239	-4.39701	-4.65197	-4.90696	-5.16167
	6381.82	2.42023	2.416	2.40331	2.38218	2.35264	2.31471	2.26845	2.21391	2.15116	2.08028	2.00134	1.91444	1.81969	1.71721	1.60712	1.48954	1.36463	1.23253	1.0934	0.94742	0.794754	0.635591	0.470123	0.298551	0.121082	-0.062069	-0.25068	-0.444522	-0.64336	-0.846955	-1.05506	-1.26742	-1.48378	-1.70387	-1.92743	-2.1542	-2.38388	-2.61621	-2.85089	-3.08766	-3.32621	-3.56626	-3.80752	-4.04968	-4.29247	-4.53558	-4.77871	-5.02157
	6482.32	2.21156	2.20753	2.19542	2.17525	2.14706	2.11086	2.06672	2.01467	1.95478	1.88713	1.81179	1.72887	1.63845	1.54065	1.43558	1.32337	1.20416	1.0781	0.945329	0.806013	0.660322	0.50843	0.350522	0.186789	0.0174298	-0.157351	-0.337342	-0.522324	-0.712074	-0.906361	-1.10495	-1.3076	-1.51407	-1.7241	-1.93743	-2.15382	-2.373	-2.5947	-2.81865	-3.04458	-3.27222	-3.50128	-3.7315	-3.96258	-4.19425	-4.42623	-4.65823	-4.88997
	6582.83	2.01545	2.0116	2.00003	1.98078	1.95385	1.91928	1.87712	1.82741	1.77022	1.70561	1.63367	1.55447	1.46812	1.37471	1.27437	1.16722	1.05337	0.932979	0.806182	0.673135	0.534	0.388944	0.238143	0.0817798	-0.0799562	-0.246869	-0.418757	-0.595411	-0.776617	-0.962155	-1.1518	-1.34532	-1.54249	-1.74306	-1.94679	-2.15343	-2.36273	-2.57444	-2.7883	-3.00405	-3.22142	-3.44016	-3.66	-3.88066	-4.10189	-4.3234	-4.54494	-4.76623
	6683.33	1.83097	1.82729	1.81623	1.79783	1.7721	1.73906	1.69877	1.65126	1.59661	1.53486	1.4661	1.39042	1.30789	1.21863	1.12274	1.02033	0.911531	0.796475	0.6753	0.548152	0.415186	0.276562	0.132448	-0.0169807	-0.171544	-0.331053	-0.495317	-0.664134	-0.837302	-1.01461	-1.19584	-1.38078	-1.56919	-1.76086	-1.95555	-2.15301	-2.35303	-2.55534	-2.7597	-2.96587	-3.17359	-3.38261	-3.59268	-3.80355	-4.01494	-4.22662	-4.43831	-4.64977
	6783.84	1.65727	1.65374	1.64317	1.62557	1.60096	1.56937	1.53084	1.48541	1.43314	1.37409	1.30833	1.23595	1.15703	1.07167	0.979965	0.882031	0.777987	0.667958	0.552077	0.430485	0.303329	0.170763	0.0329471	-0.109951	-0.257759	-0.410296	-0.567379	-0.728817	-0.894413	-1.06397	-1.23727	-1.41412	-1.5943	-1.77759	-1.96376	-2.15259	-2.34385	-2.53731	-2.73273	-2.92988	-3.12851	-3.32838	-3.52926	-3.73089	-3.93304	-4.13544	-4.33787	-4.54007
	6884.34	1.49356	1.49019	1.48008	1.46323	1.43968	1.40945	1.37258	1.3291	1.27908	1.22258	1.15965	1.09039	1.01487	0.933177	0.845422	0.751706	0.652142	0.546852	0.435962	0.319606	0.197927	0.0710711	-0.0608079	-0.19755	-0.33899	-0.484955	-0.63527	-0.789751	-0.948212	-1.11046	-1.2763	-1.44552	-1.61793	-1.79332	-1.97146	-2.15215	-2.33517	-2.52028	-2.70728	-2.89592	-3.08599	-3.27724	-3.46945	-3.66238	-3.85581	-4.04948	-4.24317	-4.43664
	6984.85	1.33915	1.33592	1.32624	1.31011	1.28756	1.25861	1.2233	1.18167	1.13377	1.07967	1.01941	0.953089	0.880773	0.802552	0.718523	0.628785	0.533449	0.432629	0.326447	0.215033	0.0985208	-0.022948	-0.149226	-0.280161	-0.415593	-0.555358	-0.699288	-0.847206	-0.998934	-1.15429	-1.31308	-1.47512	-1.6402	-1.80813	-1.9787	-2.15171	-2.32694	-2.50419	-2.68324	-2.86386	-3.04584	-3.22896	-3.413	-3.59773	-3.78292	-3.96836	-4.15381	-4.33904
	7085.35	1.19338	1.19029	1.18101	1.16555	1.14395	1.11621	1.08238	1.04249	0.996599	0.944756	0.887026	0.823478	0.754189	0.679243	0.598731	0.512751	0.421406	0.324807	0.223072	0.116322	0.0046892	-0.111693	-0.232683	-0.358133	-0.487893	-0.621804	-0.759705	-0.901427	-1.0468	-1.19564	-1.34778	-1.50303	-1.66119	-1.82209	-1.98551	-2.15127	-2.31916	-2.48897	-2.66051	-2.83356	-3.00792	-3.18336	-3.35968	-3.53666	-3.71408	-3.89174	-4.06941	-4.24688
	7185.86	1.05565	1.05269	1.04379	1.02898	1.00826	0.981669	0.949234	0.910995	0.866997	0.817295	0.761948	0.701024	0.634596	0.562745	0.485557	0.403127	0.315554	0.222944	0.12541	0.0230694	-0.0839533	-0.195528	-0.311521	-0.43179	-0.556189	-0.684569	-0.816772	-0.952639	-1.092	-1.2347	-1.38055	-1.52938	-1.68101	-1.83525	-1.99192	-2.15083	-2.31178	-2.47457	-2.63902	-2.80491	-2.97206	-3.14024	-3.30927	-3.47893	-3.64902	-3.81933	-3.98965	-4.15977
	7286.36	0.925427	0.922581	0.914047	0.899836	0.879964	0.854455	0.823341	0.786659	0.744453	0.696775	0.643682	0.58524	0.521517	0.452592	0.378549	0.299476	0.215471	0.126634	0.0330727	-0.0650985	-0.167761	-0.27479	-0.386056	-0.501425	-0.620755	-0.743903	-0.870718	-1.00105	-1.13473	-1.27161	-1.41152	-1.55428	-1.69973	-1.84768	-1.99796	-2.15039	-2.30477	-2.46093	-2.61867	-2.7778	-2.93812	-3.09945	-3.26158	-3.42432	-3.58747	-3.75083	-3.9142	-4.07738
	7386.87	0.802194	0.799463	0.791272	0.777631	0.758557	0.734074	0.70421	0.669002	0.628492	0.58273	0.531771	0.475676	0.414515	0.34836	0.277292	0.201398	0.120768	0.0355018	-0.0542984	-0.148524	-0.247059	-0.349786	-0.456579	-0.567309	-0.681842	-0.800038	-0.921754	-1.04684	-1.17515	-1.30653	-1.4408	-1.57783	-1.71742	-1.85943	-2.00366	-2.14995	-2.29813	-2.448	-2.5994	-2.75212	-2.90599	-3.06083	-3.21643	-3.37262	-3.5292	-3.68598	-3.84278	-3.99939
	7487.37	0.685492	0.682869	0.675003	0.661903	0.643586	0.620073	0.591393	0.557581	0.518678	0.47473	0.425792	0.371922	0.313186	0.249655	0.181406	0.108521	0.0310899	-0.0507947	-0.137033	-0.22752	-0.322147	-0.420799	-0.523355	-0.629693	-0.739681	-0.853188	-0.970074	-1.0902	-1.21342	-1.33958	-1.46853	-1.60011	-1.73417	-1.87053	-2.00904	-2.14953	-2.29182	-2.43574	-2.58112	-2.72778	-2.87555	-3.02423	-3.17366	-3.32364	-3.474	-3.62456	-3.77512	-3.92551
	7587.88	0.574894	0.572374	0.564815	0.552228	0.534628	0.512035	0.484478	0.451989	0.414609	0.372381	0.325358	0.273597	0.21716	0.156116	0.0905381	0.0205066	-0.0538937	-0.132573	-0.215435	-0.30238	-0.393302	-0.488091	-0.586632	-0.688805	-0.794486	-0.903548	-1.01586	-1.13128	-1.24967	-1.37089	-1.49479	-1.62121	-1.75002	-1.88104	-2.01413	-2.14911	-2.28582	-2.42411	-2.56379	-2.7047	-2.84667	-2.98953	-3.1331	-3.2772	-3.42167	-3.56632	-3.71098	-3.85548
	7688.38	0.470006	0.467583	0.460317	0.448216	0.431295	0.409576	0.383083	0.35185	0.315913	0.275317	0.230111	0.18035	0.126094	0.0674083	0.0043647	-0.0629605	-0.134486	-0.210124	-0.289784	-0.373368	-0.460777	-0.551902	-0.646634	-0.744858	-0.846454	-0.9513	-1.05927	-1.17023	-1.28404	-1.40057	-1.51968	-1.64122	-1.76504	-1.891	-2.01893	-2.1487	-2.28012	-2.41306	-2.54734	-2.6828	-2.81928	-2.95661	-3.09462	-3.23315	-3.37203	-3.51108	-3.65014	-3.78904
	7788.89	0.370464	0.368133	0.361144	0.349505	0.33323	0.312339	0.286857	0.256815	0.222249	0.183202	0.139721	0.0918578	0.0396713	-0.0167753	-0.0774137	-0.14217	-0.210966	-0.283719	-0.360339	-0.440734	-0.524807	-0.612455	-0.703572	-0.798047	-0.895766	-0.99661	-1.10046	-1.20718	-1.31665	-1.42873	-1.54329	-1.66019	-1.77929	-1.90044	-2.02349	-2.14829	-2.2747	-2.40256	-2.53171	-2.662	-2.79326	-2.92535	-3.05809	-3.19133	-3.3249	-3.45864	-3.59238	-3.72598
	7889.39	0.275932	0.273689	0.266963	0.255762	0.2401	0.219996	0.195474	0.166564	0.1333	0.0957239	0.0538805	0.0078206	-0.0423998	-0.0967199	-0.155074	-0.217391	-0.283595	-0.353606	-0.427339	-0.504705	-0.58561	-0.669955	-0.757638	-0.848553	-0.942589	-1.03963	-1.13956	-1.24227	-1.34761	-1.45547	-1.56571	-1.6782	-1.79281	-1.90939	-2.0278	-2.1479	-2.26954	-2.39258	-2.51686	-2.64223	-2.76855	-2.89565	-3.02338	-3.15159	-3.28012	-3.40882	-3.53752	-3.66607
	7989.9	0.186098	0.183938	0.177463	0.166679	0.151599	0.132243	0.108633	0.0807985	0.0487726	0.0125944	-0.0276922	-0.0720383	-0.12039	-0.172689	-0.228872	-0.28887	-0.35261	-0.420016	-0.491006	-0.565493	-0.643386	-0.724593	-0.809012	-0.896544	-0.98708	-1.08051	-1.17672	-1.2756	-1.37702	-1.48087	-1.587	-1.69531	-1.80565	-1.91788	-2.03189	-2.14751	-2.26463	-2.38308	-2.50273	-2.62344	-2.74505	-2.86741	-2.99039	-3.11382	-3.23757	-3.36147	-3.48537	-3.60913
	8090.4	0.100674	0.098594	0.0923563	0.0819686	0.0674434	0.0487984	0.0260562	-0.0007556	-0.0316045	-0.0664532	-0.105259	-0.147976	-0.19455	-0.244927	-0.299045	-0.356837	-0.418235	-0.483164	-0.551544	-0.623293	-0.698323	-0.776544	-0.85786	-0.942173	-1.02938	-1.11938	-1.21205	-1.30729	-1.40499	-1.50501	-1.60724	-1.71157	-1.81785	-1.92596	-2.03577	-2.14714	-2.25994	-2.37404	-2.48929	-2.60555	-2.72269	-2.84055	-2.95901	-3.0779	-3.19709	-3.31643	-3.43577	-3.55498
	8190.91	0.019393	0.0173885	0.0113773	0.0013667	-0.0126312	-0.0305992	-0.0525158	-0.0783542	-0.108083	-0.141666	-0.179063	-0.220229	-0.265112	-0.31366	-0.365813	-0.421507	-0.480675	-0.543246	-0.609143	-0.678286	-0.750591	-0.825971	-0.904334	-0.985585	-1.06963	-1.15635	-1.24566	-1.33744	-1.43159	-1.52798	-1.6265	-1.72703	-1.82945	-1.93363	-2.03945	-2.14678	-2.25548	-2.36543	-2.47649	-2.58853	-2.70141	-2.81499	-2.92913	-3.0437	-3.15856	-3.27356	-3.38857	-3.50344
	8291.41	-0.0579934	-0.0599261	-0.0657217	-0.0753732	-0.0888688	-0.106192	-0.127323	-0.152234	-0.180897	-0.213275	-0.249331	-0.289019	-0.332292	-0.379098	-0.42938	-0.483076	-0.540121	-0.600447	-0.663979	-0.730641	-0.800352	-0.873027	-0.948578	-1.02691	-1.10794	-1.19155	-1.27765	-1.36614	-1.45691	-1.54984	-1.64482	-1.74174	-1.84049	-1.94093	-2.04295	-2.14642	-2.25122	-2.35723	-2.4643	-2.57231	-2.68114	-2.79064	-2.90068	-3.01114	-3.12187	-3.23274	-3.34362	-3.45436
	8391.92	-0.131716	-0.13358	-0.13917	-0.148479	-0.161497	-0.178206	-0.198587	-0.222616	-0.250262	-0.281493	-0.31627	-0.354551	-0.39629	-0.441437	-0.489936	-0.541728	-0.596751	-0.654937	-0.716217	-0.780515	-0.847754	-0.917852	-0.990724	-1.06628	-1.14443	-1.22508	-1.30813	-1.39348	-1.48102	-1.57066	-1.66227	-1.75576	-1.851	-1.94787	-2.04627	-2.14608	-2.24716	-2.3494	-2.45268	-2.55686	-2.66182	-2.76743	-2.87357	-2.98011	-3.08691	-3.19384	-3.30078	-3.4076
	8492.42	-0.201989	-0.203787	-0.209182	-0.218165	-0.230726	-0.24685	-0.266517	-0.289704	-0.316381	-0.346517	-0.380076	-0.417016	-0.457293	-0.500857	-0.547656	-0.597634	-0.650728	-0.706876	-0.766008	-0.828053	-0.892935	-0.960576	-1.03089	-1.1038	-1.17921	-1.25704	-1.33717	-1.41953	-1.50401	-1.5905	-1.6789	-1.76911	-1.86101	-1.95449	-2.04944	-2.14574	-2.24328	-2.34194	-2.44159	-2.54212	-2.6434	-2.74531	-2.84773	-2.95052	-3.05358	-3.15676	-3.25995	-3.36302
	8592.93	-0.269011	-0.270747	-0.275955	-0.284627	-0.296753	-0.312319	-0.331305	-0.353688	-0.379442	-0.408534	-0.44093	-0.476591	-0.515473	-0.557528	-0.602706	-0.650952	-0.702208	-0.75641	-0.813494	-0.87339	-0.936024	-1.00132	-1.0692	-1.13959	-1.21238	-1.28751	-1.36487	-1.44437	-1.52592	-1.60942	-1.69476	-1.78184	-1.87055	-1.96079	-2.05245	-2.14542	-2.23958	-2.33481	-2.43101	-2.52805	-2.62582	-2.7242	-2.82307	-2.9223	-3.02178	-3.12138	-3.22099	-3.32049
	8693.43	-0.332969	-0.334646	-0.339675	-0.34805	-0.359761	-0.374794	-0.39313	-0.414747	-0.439618	-0.467715	-0.499002	-0.533441	-0.570991	-0.611607	-0.655238	-0.701832	-0.751332	-0.803678	-0.858807	-0.916651	-0.977141	-1.0402	-1.10576	-1.17373	-1.24404	-1.31659	-1.3913	-1.46808	-1.54683	-1.62747	-1.70988	-1.79398	-1.87966	-1.96681	-2.05532	-2.1451	-2.23604	-2.32801	-2.42091	-2.51463	-2.60904	-2.70405	-2.79953	-2.89536	-2.99143	-3.08762	-3.18382	-3.2799
	8793.94	-0.394036	-0.395656	-0.400515	-0.408606	-0.419921	-0.434445	-0.45216	-0.473045	-0.497074	-0.52422	-0.554447	-0.587721	-0.624	-0.66324	-0.705394	-0.75041	-0.798234	-0.848808	-0.90207	-0.957955	-1.0164	-1.07732	-1.14066	-1.20633	-1.27425	-1.34435	-1.41653	-1.49071	-1.5668	-1.6447	-1.72432	-1.80557	-1.88834	-1.97254	-2.05806	-2.1448	-2.23265	-2.32151	-2.41126	-2.5018	-2.59302	-2.68481	-2.77705	-2.86963	-2.96245	-3.05538	-3.14831	-3.24114
	8894.44	-0.452373	-0.453939	-0.458635	-0.466456	-0.477391	-0.491429	-0.508551	-0.528737	-0.551962	-0.578198	-0.607414	-0.639574	-0.674638	-0.712564	-0.753307	-0.796816	-0.843039	-0.891919	-0.943397	-0.997412	-1.0539	-1.11278	-1.174	-1.23747	-1.30312	-1.37086	-1.44063	-1.51232	-1.58586	-1.66116	-1.73811	-1.81664	-1.89664	-1.97802	-2.06067	-2.1445	-2.22941	-2.31529	-2.40204	-2.48954	-2.57771	-2.66642	-2.75557	-2.84505	-2.93475	-3.02457	-3.11439	-3.2041
	8994.95	-0.508131	-0.509645	-0.514186	-0.521748	-0.532321	-0.545894	-0.562449	-0.581966	-0.604423	-0.62979	-0.658039	-0.689133	-0.723037	-0.759707	-0.7991	-0.841169	-0.885861	-0.933123	-0.982897	-1.03512	-1.08974	-1.14667	-1.20586	-1.26723	-1.3307	-1.39621	-1.46366	-1.53298	-1.60408	-1.67688	-1.75129	-1.82722	-1.90457	-1.98325	-2.06316	-2.14422	-2.22631	-2.30935	-2.39322	-2.47783	-2.56307	-2.64884	-2.73503	-2.82155	-2.90828	-2.99512	-3.08196	-3.1687
	9095.45	-0.561451	-0.562916	-0.567308	-0.574622	-0.584849	-0.597977	-0.61399	-0.632869	-0.654589	-0.679126	-0.706449	-0.736526	-0.769319	-0.804788	-0.842891	-0.883582	-0.92681	-0.972524	-1.02067	-1.07118	-1.12401	-1.17908	-1.23633	-1.29569	-1.35708	-1.42044	-1.48568	-1.55273	-1.6215	-1.69192	-1.76389	-1.83733	-1.91214	-1.98824	-2.06554	-2.14394	-2.22334	-2.30366	-2.38478	-2.46661	-2.54906	-2.63202	-2.71539	-2.79907	-2.88296	-2.96695	-3.05095	-3.13485
	9195.96	-0.612465	-0.613882	-0.618132	-0.625209	-0.635105	-0.647808	-0.663302	-0.681569	-0.702586	-0.726328	-0.752766	-0.781868	-0.813599	-0.847919	-0.884787	-0.92416	-0.965987	-1.01022	-1.0568	-1.10568	-1.15679	-1.21008	-1.26547	-1.32291	-1.38232	-1.44362	-1.50675	-1.57163	-1.63817	-1.7063	-1.77594	-1.847	-1.91939	-1.99302	-2.06782	-2.14367	-2.2205	-2.29821	-2.3767	-2.45589	-2.53566	-2.61593	-2.6966	-2.77756	-2.85873	-2.94	-3.02127	-3.10245
	9296.46	-0.661296	-0.662668	-0.666782	-0.673632	-0.683211	-0.695507	-0.710504	-0.728186	-0.748529	-0.77151	-0.797101	-0.82527	-0.855983	-0.889204	-0.92489	-0.963001	-1.00349	-1.0463	-1.09139	-1.1387	-1.18818	-1.23976	-1.29337	-1.34897	-1.40647	-1.46581	-1.52691	-1.58971	-1.65412	-1.72007	-1.78747	-1.85625	-1.92632	-1.9976	-2.06999	-2.14341	-2.21778	-2.29299	-2.36897	-2.44561	-2.52283	-2.60052	-2.6786	-2.75697	-2.83554	-2.9142	-2.99286	-3.07143
	9396.97	-0.70806	-0.709389	-0.713372	-0.720005	-0.72928	-0.741186	-0.755708	-0.772828	-0.792527	-0.814779	-0.839558	-0.866834	-0.896573	-0.92874	-0.963295	-1.0002	-1.0394	-1.08086	-1.12452	-1.17033	-1.21823	-1.26817	-1.32009	-1.37392	-1.4296	-1.48706	-1.54622	-1.60703	-1.66939	-1.73325	-1.79851	-1.86511	-1.93296	-2.00197	-2.07207	-2.14316	-2.21517	-2.288	-2.36156	-2.43577	-2.51054	-2.58576	-2.66137	-2.73725	-2.81332	-2.88948	-2.96565	-3.04173
	9497.47	-0.752865	-0.754152	-0.75801	-0.764435	-0.773419	-0.784951	-0.799018	-0.815601	-0.834681	-0.856235	-0.880236	-0.906656	-0.935462	-0.966619	-1.00009	-1.03583	-1.07381	-1.11396	-1.15625	-1.20062	-1.24703	-1.2954	-1.34569	-1.39783	-1.45176	-1.50741	-1.56472	-1.62362	-1.68402	-1.74588	-1.80909	-1.8736	-1.93931	-2.00616	-2.07406	-2.14292	-2.21266	-2.28321	-2.35446	-2.42634	-2.49876	-2.57162	-2.64485	-2.71835	-2.79203	-2.8658	-2.93958	-3.01327
	9597.98	-0.795813	-0.79706	-0.800798	-0.807024	-0.815728	-0.826902	-0.840532	-0.8566	-0.875088	-0.895972	-0.919228	-0.944827	-0.972739	-1.00293	-1.03536	-1.06999	-1.10679	-1.14569	-1.18667	-1.22966	-1.27462	-1.3215	-1.37022	-1.42074	-1.473	-1.52692	-1.58245	-1.63952	-1.69805	-1.75798	-1.81923	-1.88173	-1.9454	-2.01017	-2.07596	-2.14268	-2.21026	-2.27861	-2.34765	-2.4173	-2.48746	-2.55806	-2.62901	-2.70023	-2.77162	-2.8431	-2.91458	-2.98598
	9698.48	-0.836999	-0.838207	-0.84183	-0.847864	-0.856302	-0.867132	-0.880343	-0.895917	-0.913836	-0.934079	-0.95662	-0.981432	-1.00849	-1.03775	-1.06918	-1.10275	-1.13841	-1.17612	-1.21584	-1.25751	-1.30109	-1.34652	-1.39375	-1.44272	-1.49336	-1.54563	-1.59945	-1.65476	-1.71149	-1.76958	-1.82895	-1.88953	-1.95124	-2.01402	-2.07778	-2.14245	-2.20795	-2.2742	-2.34112	-2.40862	-2.47663	-2.54506	-2.61383	-2.68285	-2.75205	-2.82133	-2.89061	-2.95981
	9798.99	-0.876511	-0.877683	-0.881196	-0.887046	-0.895227	-0.905728	-0.918536	-0.933637	-0.951011	-0.970638	-0.992493	-1.01655	-1.04278	-1.07115	-1.10163	-1.13418	-1.16875	-1.20532	-1.24382	-1.28423	-1.32648	-1.37053	-1.41632	-1.4638	-1.5129	-1.56358	-1.61576	-1.66939	-1.72439	-1.78071	-1.83827	-1.89701	-1.95684	-2.01771	-2.07953	-2.14223	-2.20574	-2.26997	-2.33485	-2.4003	-2.46623	-2.53258	-2.59925	-2.66618	-2.73326	-2.80043	-2.86761	-2.9347
	9899.49	-0.914435	-0.915572	-0.918979	-0.924653	-0.932587	-0.942772	-0.955195	-0.96984	-0.986691	-1.00573	-1.02692	-1.05026	-1.0757	-1.10321	-1.13277	-1.16434	-1.19787	-1.23334	-1.27068	-1.30987	-1.35085	-1.39357	-1.43798	-1.48403	-1.53165	-1.5808	-1.63141	-1.68342	-1.73677	-1.79139	-1.84722	-1.90418	-1.96222	-2.02125	-2.08121	-2.14202	-2.20361	-2.26591	-2.32883	-2.3923	-2.45625	-2.5206	-2.58527	-2.65017	-2.71523	-2.78038	-2.84553	-2.9106
	10000	-0.95085	-0.951952	-0.955258	-0.960763	-0.96846	-0.978341	-0.990394	-1.0046	-1.02095	-1.03942	-1.05998	-1.08262	-1.1073	-1.134	-1.16267	-1.1933	-1.22583	-1.26024	-1.29647	-1.33449	-1.37425	-1.41569	-1.45878	-1.50345	-1.54966	-1.59734	-1.64644	-1.6969	-1.74866	-1.80165	-1.85581	-1.91107	-1.96738	-2.02465	-2.08282	-2.14181	-2.20157	-2.262	-2.32305	-2.38463	-2.44667	-2.5091	-2.57183	-2.6348	-2.69792	-2.76112	-2.82433	-2.88745
Wave function of the bound state at h x -263.421 kHz
	Intermolecular distance r (a0)	Amplitude
	50	6.42694e-10
	100	-1.27174e-09
	150	3.8875e-09
	200	1.15892e-07
	250	3.3e-06
	300	3.84e-05
	350	0.0002544
	400	0.0011471
	450	0.0039111
	500	0.0107938
	550	0.025186
	600	0.0512812
	650	0.0934201
	700	0.155403
	750	0.240219
	800	0.346658
	850	0.467347
	900	0.58983
	950	0.70196
	1000	0.798182
	1050	0.875843
	1100	0.933963
	1150	0.973001
	1200	0.99435
	1250	1
	1300	0.992204
	1350	0.973279
	1400	0.945443
	1450	0.910739
	1500	0.87098
	1550	0.827736
	1600	0.782335
	1650	0.735877
	1700	0.689252
	1750	0.64317
	1800	0.598179
	1850	0.554695
	1900	0.513015
	1950	0.473348
	2000	0.435822
	2050	0.400505
	2100	0.367415
	2150	0.336532
	2200	0.307809
	2250	0.281176
	2300	0.256545
	2350	0.233822
	2400	0.212902
	2450	0.193681
	2500	0.17605
	2550	0.159903
	2600	0.145135
	2650	0.131647
	2700	0.119342
	2750	0.108128
	2800	0.0979172
	2850	0.0886294
	2900	0.0801875
	2950	0.0725203
	3000	0.0655614
	3050	0.0592495
	3100	0.0535277
	3150	0.0483437
	3200	0.0436493
	3250	0.0394002
	3300	0.0355559
	3350	0.0320791
	3400	0.0289359
	3450	0.0260954
	3500	0.0235291
	3550	0.0212114
	3600	0.0191187
	3650	0.0172297
	3700	0.0155249
	3750	0.0139869
	3800	0.0125995
	3850	0.0113482
	3900	0.01022
	3950	0.009203
	4000	0.0082862
	4050	0.00746
	4100	0.0067156
	4150	0.0060448
	4200	0.0054406
	4250	0.0048964
	4300	0.0044063
	4350	0.0039649
	4400	0.0035675
	4450	0.0032098
	4500	0.0028877
	4550	0.0025978
	4600	0.0023368
	4650	0.002102
	4700	0.0018906
	4750	0.0017004
	4800	0.0015293
	4850	0.0013753
	4900	0.0012368
	4950	0.0011122
	5000	0.0010001
	5050	0.0008993
	5100	0.0008086
	5150	0.000727
	5200	0.0006536
	5250	0.0005877
	5300	0.0005283
	5350	0.000475
	5400	0.000427
	5450	0.0003838
	5500	0.000345
	5550	0.0003102
	5600	0.0002788
	5650	0.0002506
	5700	0.0002253
	5750	0.0002025
	5800	0.000182
	5850	0.0001636
	5900	0.000147
	5950	0.0001321
	6000	0.0001187
	6050	0.0001067
	6100	9.59e-05
	6150	8.62e-05
	6200	7.75e-05
	6250	6.96e-05
	6300	6.26e-05
	6350	5.62e-05
	6400	5.05e-05
	6450	4.54e-05
	6500	4.08e-05
	6550	3.67e-05
	6600	3.29e-05
	6650	2.96e-05
	6700	2.66e-05
	6750	2.39e-05
	6800	2.15e-05
	6850	1.93e-05
	6900	1.73e-05
	6950	1.56e-05
	7000	1.4e-05
	7050	1.26e-05
	7100	1.13e-05
	7150	1.02e-05
	7200	9.1e-06
	7250	8.2e-06
	7300	7.4e-06
	7350	6.6e-06
	7400	5.9e-06
	7450	5.3e-06
	7500	4.8e-06
	7550	4.3e-06
	7600	3.9e-06
	7650	3.5e-06
	7700	3.1e-06
	7750	2.8e-06
	7800	2.5e-06
	7850	2.3e-06
	7900	2e-06
	7950	1.8e-06
	8000	1.6e-06
	8050	1.5e-06
	8100	1.3e-06
	8150	1.2e-06
	8200	1.1e-06
	8250	9.64357e-07
	8300	8.64844e-07
	8350	7.78528e-07
	8400	6.97929e-07
	8450	6.28523e-07
	8500	5.63198e-07
	8550	5.07437e-07
	8600	4.5445e-07
	8650	4.09695e-07
	8700	3.66674e-07
	8750	3.30799e-07
	8800	2.95827e-07
	8850	2.67114e-07
	8900	2.38647e-07
	8950	2.15709e-07
	9000	1.92496e-07
	9050	1.74214e-07
	9100	1.5525e-07
	9150	1.4072e-07
	9200	1.2519e-07
	9250	1.13684e-07
	9300	1.0093e-07
	9350	9.18604e-08
	9400	8.13525e-08
	9450	7.42439e-08
	9500	6.55537e-08
	9550	6.00233e-08
	9600	5.28047e-08
	9650	4.85437e-08
	9700	4.25174e-08
	9750	3.92764e-08
	9800	3.42168e-08
	9850	3.17949e-08
	9900	2.75195e-08
	9950	2.57547e-08
	10000	2.21164e-08
	10050	2.08778e-08
	10100	1.77576e-08
	10150	1.69399e-08
	10200	1.42416e-08
	10250	1.37599e-08
	10300	1.14058e-08
	10350	1.11917e-08
	10400	9.11897e-09
	10450	9.11721e-09
	10500	7.27505e-09
	10550	7.44132e-09
	10600	5.78859e-09
	10650	6.08715e-09
	10700	4.59056e-09
	10750	4.99269e-09
	10800	3.62527e-09
	10850	4.10786e-09
	10900	2.84776e-09
	10950	3.39226e-09
	11000	2.22177e-09
	11050	2.81328e-09
	11100	1.718e-09
	11150	2.3446e-09
	11200	1.31285e-09
	11250	1.96499e-09
	11300	9.87235e-10
	11350	1.65728e-09
	11400	7.25781e-10
	11450	1.40765e-09
	11500	5.16068e-10
	11550	1.20492e-09
	11600	3.48079e-10
	11650	1.04007e-09
	11700	2.1373e-10
	11750	9.05841e-10
	11800	1.06497e-10
	11850	7.96343e-10
	11900	2.11184e-11
	11950	7.06839e-10
	12000	-4.66517e-11
	12050	6.33503e-10
	12100	-1.00241e-10
	12150	5.73241e-10
	12200	-1.42414e-10
	12250	5.23558e-10
	12300	-1.75401e-10
	12350	4.8244e-10
	12400	-2.01001e-10
	12450	4.48259e-10
	12500	-2.20666e-10
	12550	4.197e-10
	12600	-2.35566e-10
	12650	3.95704e-10
	12700	-2.46643e-10
	12750	3.75412e-10
	12800	-2.54659e-10
	12850	3.58132e-10
	12900	-2.60229e-10
	12950	3.43303e-10
	13000	-2.63846e-10
	13050	3.30472e-10
	13100	-2.65911e-10
	13150	3.19271e-10
	13200	-2.66746e-10
	13250	3.09404e-10
	13300	-2.66606e-10
	13350	3.00634e-10
	13400	-2.65701e-10
	13450	2.92766e-10
	13500	-2.64196e-10
	13550	2.85646e-10
	13600	-2.62223e-10
	13650	2.79147e-10
	13700	-2.5989e-10
	13750	2.73166e-10
	13800	-2.57284e-10
	13850	2.6762e-10
	13900	-2.54473e-10
	13950	2.62441e-10
	14000	-2.51512e-10
	14050	2.57575e-10
	14100	-2.48445e-10
	14150	2.52977e-10
	14200	-2.45307e-10
	14250	2.48609e-10
	14300	-2.42126e-10
	14350	2.44442e-10
	14400	-2.38922e-10
	14450	2.40453e-10
	14500	-2.35713e-10
	14550	2.36622e-10
	14600	-2.32514e-10
	14650	2.32929e-10
	14700	-2.29336e-10
	14750	2.29362e-10
	14800	-2.26186e-10
	14850	2.2591e-10
	14900	-2.23071e-10
	14950	2.22559e-10
	15000	-2.19998e-10
	15050	2.19304e-10
	15100	-2.16971e-10
	15150	2.16135e-10
	15200	-2.13992e-10
	15250	2.13048e-10
	15300	-2.11062e-10
	15350	2.10038e-10
	15400	-2.08183e-10
	15450	2.07099e-10
	15500	-2.05356e-10
	15550	2.04227e-10
	15600	-2.02582e-10
	15650	2.0142e-10
	15700	-1.9986e-10
	15750	1.98673e-10
	15800	-1.97192e-10
	15850	1.95983e-10
	15900	-1.94576e-10
	15950	1.9335e-10
	16000	-1.92011e-10
	16050	1.9077e-10
	16100	-1.89498e-10
	16150	1.88242e-10
	16200	-1.87035e-10
	16250	1.85762e-10
	16300	-1.84621e-10
	16350	1.83332e-10
	16400	-1.82256e-10
	16450	1.80947e-10
	16500	-1.7994e-10
	16550	1.78605e-10
	16600	-1.77674e-10
	16650	1.76303e-10
	16700	-1.75456e-10
	16750	1.74042e-10
	16800	-1.73286e-10
	16850	1.71818e-10
	16900	-1.71164e-10
	16950	1.69628e-10
	17000	-1.69093e-10
	17050	1.67469e-10
	17100	-1.67073e-10
	17150	1.65339e-10
	17200	-1.65106e-10
	17250	1.63231e-10
	17300	-1.63195e-10
	17350	1.61143e-10
	17400	-1.61344e-10
	17450	1.59068e-10
	17500	-1.59559e-10
	17550	1.56996e-10
	17600	-1.57846e-10
	17650	1.5492e-10
	17700	-1.56214e-10
	17750	1.52828e-10
	17800	-1.54673e-10
	17850	1.5071e-10
	17900	-1.53237e-10
	17950	1.48547e-10
	18000	-1.51922e-10
	18050	1.46321e-10
	18100	-1.50747e-10
	18150	1.44009e-10
	18200	-1.49739e-10
	18250	1.41582e-10
	18300	-1.48929e-10
	18350	1.39004e-10
	18400	-1.48357e-10
	18450	1.36231e-10
	18500	-1.48071e-10
	18550	1.3321e-10
	18600	-1.48131e-10
	18650	1.29874e-10
	18700	-1.48613e-10
	18750	1.26142e-10
	18800	-1.4961e-10
	18850	1.21911e-10
	18900	-1.51239e-10
	18950	1.17056e-10
	19000	-1.53643e-10
	19050	1.11423e-10
	19100	-1.57002e-10
	19150	1.0482e-10
	19200	-1.61541e-10
	19250	9.70109e-11
	19300	-1.67539e-10
	19350	8.77069e-11
	19400	-1.75349e-10
	19450	7.65535e-11
	19500	-1.85412e-10
	19550	6.31228e-11
	19600	-1.98296e-10
	19650	4.69114e-11
	19700	-2.14746e-10
	19750	2.73705e-11
	19800	-2.35824e-10
	19850	4.08904e-12
	19900	-2.63438e-10
	19950	-2.18989e-11
	20000	-3.05378e-10
Wave function of the bound state at h x -6.218 kHz
	Intermolecular distance r (a0)	Amplitude
	50	-2.57803e-10
	100	4.51798e-10
	150	-1.34009e-09
	200	-7.3982e-08
	250	-2e-06
	300	-2.37e-05
	350	-0.0001565
	400	-0.0007032
	450	-0.0023872
	500	-0.0065545
	550	-0.0152018
	600	-0.0307324
	650	-0.0555202
	700	-0.091464
	750	-0.139805
	800	-0.199157
	850	-0.264468
	900	-0.327852
	950	-0.381831
	1000	-0.422897
	1050	-0.449409
	1100	-0.460872
	1150	-0.457767
	1200	-0.441216
	1250	-0.412758
	1300	-0.374123
	1350	-0.327093
	1400	-0.273396
	1450	-0.214639
	1500	-0.152273
	1550	-0.0875801
	1600	-0.0216642
	1650	0.0445363
	1700	0.11024
	1750	0.174807
	1800	0.237723
	1850	0.298582
	1900	0.357076
	1950	0.412975
	2000	0.466121
	2050	0.516409
	2100	0.563785
	2150	0.608233
	2200	0.649767
	2250	0.688429
	2300	0.724278
	2350	0.757392
	2400	0.787856
	2450	0.815769
	2500	0.841232
	2550	0.86435
	2600	0.885232
	2650	0.903987
	2700	0.920723
	2750	0.935546
	2800	0.94856
	2850	0.959868
	2900	0.969569
	2950	0.977757
	3000	0.984525
	3050	0.98996
	3100	0.994147
	3150	0.997165
	3200	0.999092
	3250	1
	3300	0.999958
	3350	0.999032
	3400	0.997284
	3450	0.994772
	3500	0.991552
	3550	0.987676
	3600	0.983194
	3650	0.978151
	3700	0.972593
	3750	0.96656
	3800	0.96009
	3850	0.953221
	3900	0.945987
	3950	0.93842
	4000	0.930549
	4050	0.922404
	4100	0.914012
	4150	0.905396
	4200	0.89658
	4250	0.887587
	4300	0.878436
	4350	0.869147
	4400	0.859738
	4450	0.850226
	4500	0.840625
	4550	0.830952
	4600	0.821219
	4650	0.811439
	4700	0.801624
	4750	0.791785
	4800	0.781933
	4850	0.772077
	4900	0.762225
	4950	0.752387
	5000	0.74257
	5050	0.73278
	5100	0.723026
	5150	0.713311
	5200	0.703643
	5250	0.694027
	5300	0.684467
	5350	0.674967
	5400	0.665532
	5450	0.656166
	5500	0.646871
	5550	0.637652
	5600	0.628509
	5650	0.619448
	5700	0.610468
	5750	0.601573
	5800	0.592765
	5850	0.584045
	5900	0.575415
	5950	0.566875
	6000	0.558427
	6050	0.550072
	6100	0.541811
	6150	0.533644
	6200	0.525573
	6250	0.517597
	6300	0.509716
	6350	0.501931
	6400	0.494243
	6450	0.48665
	6500	0.479154
	6550	0.471754
	6600	0.464449
	6650	0.45724
	6700	0.450126
	6750	0.443107
	6800	0.436182
	6850	0.429351
	6900	0.422613
	6950	0.415967
	7000	0.409414
	7050	0.402952
	7100	0.396582
	7150	0.390301
	7200	0.384109
	7250	0.378006
	7300	0.37199
	7350	0.366062
	7400	0.360219
	7450	0.354462
	7500	0.348789
	7550	0.3432
	7600	0.337693
	7650	0.332268
	7700	0.326924
	7750	0.321659
	7800	0.316474
	7850	0.311367
	7900	0.306337
	7950	0.301383
	8000	0.296504
	8050	0.2917
	8100	0.286969
	8150	0.28231
	8200	0.277723
	8250	0.273207
	8300	0.268761
	8350	0.264383
	8400	0.260073
	8450	0.25583
	8500	0.251653
	8550	0.247541
	8600	0.243494
	8650	0.239509
	8700	0.235588
	8750	0.231728
	8800	0.227928
	8850	0.224189
	8900	0.220508
	8950	0.216886
	9000	0.213321
	9050	0.209812
	9100	0.206359
	9150	0.202961
	9200	0.199617
	9250	0.196326
	9300	0.193088
	9350	0.189901
	9400	0.186765
	9450	0.183679
	9500	0.180643
	9550	0.177655
	9600	0.174715
	9650	0.171822
	9700	0.168975
	9750	0.166175
	9800	0.163419
	9850	0.160707
	9900	0.158039
	9950	0.155414
	10000	0.152831
	10050	0.15029
	10100	0.14779
	10150	0.14533
	10200	0.142909
	10250	0.140528
	10300	0.138185
	10350	0.13588
	10400	0.133612
	10450	0.131381
	10500	0.129186
	10550	0.127026
	10600	0.124902
	10650	0.122811
	10700	0.120755
	10750	0.118732
	10800	0.116741
	10850	0.114783
	10900	0.112857
	10950	0.110962
	11000	0.109097
	11050	0.107263
	11100	0.105459
	11150	0.103684
	11200	0.101938
	11250	0.10022
	11300	0.0985303
	11350	0.096868
	11400	0.0952327
	11450	0.093624
	11500	0.0920415
	11550	0.0904848
	11600	0.0889535
	11650	0.0874472
	11700	0.0859654
	11750	0.0845077
	11800	0.0830739
	11850	0.0816634
	11900	0.080276
	11950	0.0789112
	12000	0.0775687
	12050	0.0762481
	12100	0.0749492
	12150	0.0736714
	12200	0.0724145
	12250	0.0711782
	12300	0.0699621
	12350	0.0687659
	12400	0.0675893
	12450	0.0664319
	12500	0.0652934
	12550	0.0641736
	12600	0.0630721
	12650	0.0619887
	12700	0.060923
	12750	0.0598747
	12800	0.0588436
	12850	0.0578294
	12900	0.0568318
	12950	0.0558506
	13000	0.0548854
	13050	0.053936
	13100	0.0530022
	13150	0.0520836
	13200	0.0511801
	13250	0.0502914
	13300	0.0494173
	13350	0.0485575
	13400	0.0477117
	13450	0.0468798
	13500	0.0460615
	13550	0.0452566
	13600	0.0444648
	13650	0.043686
	13700	0.04292
	13750	0.0421665
	13800	0.0414252
	13850	0.0406961
	13900	0.0399789
	13950	0.0392734
	14000	0.0385794
	14050	0.0378967
	14100	0.0372252
	14150	0.0365645
	14200	0.0359147
	14250	0.0352754
	14300	0.0346465
	14350	0.0340278
	14400	0.0334192
	14450	0.0328204
	14500	0.0322314
	14550	0.0316519
	14600	0.0310817
	14650	0.0305208
	14700	0.029969
	14750	0.029426
	14800	0.0288918
	14850	0.0283662
	14900	0.027849
	14950	0.0273402
	15000	0.0268395
	15050	0.0263468
	15100	0.025862
	15150	0.0253849
	15200	0.0249154
	15250	0.0244534
	15300	0.0239987
	15350	0.0235513
	15400	0.0231109
	15450	0.0226774
	15500	0.0222508
	15550	0.0218309
	15600	0.0214176
	15650	0.0210107
	15700	0.0206102
	15750	0.0202159
	15800	0.0198278
	15850	0.0194456
	15900	0.0190694
	15950	0.0186989
	16000	0.0183341
	16050	0.0179748
	16100	0.0176211
	16150	0.0172727
	16200	0.0169296
	16250	0.0165916
	16300	0.0162587
	16350	0.0159308
	16400	0.0156077
	16450	0.0152894
	16500	0.0149758
	16550	0.0146668
	16600	0.0143623
	16650	0.0140622
	16700	0.0137664
	16750	0.0134749
	16800	0.0131875
	16850	0.0129042
	16900	0.0126248
	16950	0.0123494
	17000	0.0120777
	17050	0.0118098
	17100	0.0115456
	17150	0.0112849
	17200	0.0110278
	17250	0.010774
	17300	0.0105236
	17350	0.0102765
	17400	0.0100325
	17450	0.0097917
	17500	0.009554
	17550	0.0093192
	17600	0.0090873
	17650	0.0088583
	17700	0.0086321
	17750	0.0084085
	17800	0.0081876
	17850	0.0079692
	17900	0.0077534
	17950	0.0075399
	18000	0.0073289
	18050	0.0071202
	18100	0.0069136
	18150	0.0067093
	18200	0.0065071
	18250	0.006307
	18300	0.0061088
	18350	0.0059126
	18400	0.0057182
	18450	0.0055257
	18500	0.0053348
	18550	0.0051457
	18600	0.0049583
	18650	0.0047724
	18700	0.004588
	18750	0.0044051
	18800	0.0042235
	18850	0.0040434
	18900	0.0038645
	18950	0.0036869
	19000	0.0035104
	19050	0.0033351
	19100	0.0031607
	19150	0.0029875
	19200	0.0028152
	19250	0.0026438
	19300	0.0024732
	19350	0.0023035
	19400	0.0021344
	19450	0.0019662
	19500	0.0017984
	19550	0.0016314
	19600	0.0014647
	19650	0.0012987
	19700	0.0011328
	19750	0.0009677
	19800	0.0008024
	19850	0.0006381
	19900	0.0004728
	19950	0.0003097
	20000	0.0001421
[truncated: 313 more columns]

## Sheet: panel d
Detuning Delta/2pi (MHz)	Binding energy/h (kHz) of the first bound state
0	-52.3076
1	-54.5955
2	-53.421
3	-48.7399
4	-41.6408
5	-33.0778
6	-23.9975
7	-15.5684
8	-8.37552
9	-2.87044
10
11
12
13
14
15
16
17
18
19
20
21
22
23
24
25
26
27
28
29
30

## Sheet: panel e
Detuning Delta/2pi (MHz)	Binding energy/h (kHz) of the first bound state	Binding energy/h (kHz) of the second bound state
0	-304.106	-9.70756
1	-319.287	-10.6756
2	-322.651	-10.188
3	-307.509	-7.86526
4	-282.85	-4.96677
5	-247.263	-2.03313
6	-209.623	-0.0197615
7	-170.512
8	-134.736
9	-101.514
10	-74.5788
11	-51.2432
12	-32.6755
13	-18.6762
14	-8.29133
15	-1.50279
16
17
18
19
20
21
22
23
24
25
26
27
28
29
30
