# Supplementary material for: Field-linked resonances of polar molecules
Source: Nature. 2023 Feb 1;614(7946):59–63. doi: 10.1038/s41586-022-05651-8 (PMC9891998; doi:10.1038/s41586-022-05651-8)
Supplement: Supplementary file 3 — Source Data Fig. 2 [file 41586_2022_5651_MOESM3_ESM.xlsx]

## Sheet: panel a
unitarity limit: 2.62e-9 cm^3/s
universal loss rate coefficient: 1.41e-11 cm^3/s
inelastic rate coefficient
ξ = 19(2)o experiment
Detuning Delta/2π (MHz)	beta_in (cm^3/s)	beta_in error (cm^3/s)
0.9997	1.03592e-10	1.26252e-11
3.9997	1.03698e-10	9.57027e-12
7.9997	3.03042e-10	3.74998e-11
11.9997	1.72668e-10	1.39116e-11
15.9997	4.50047e-11	7.13831e-12
19.9997	2.18636e-11	2.13317e-12
5.9997	1.12668e-10	1.92326e-11
9.9997	4.2208e-10	6.0581e-11
6.9997	9.63321e-11	2.43202e-11
7.4997	1.31895e-10	2.49349e-11
8.9997	4.1863e-10	4.96519e-11
7.7497	2.48877e-10	3.7051e-11
24.9997	1.65046e-11	5.63832e-12
13.9997	5.64652e-11	2.27919e-11
10.9997	4.11475e-10	6.05964e-11
11.4997	2.12285e-10	2.05603e-11
12.9997	1.42352e-10	1.76244e-11
ξ = 37(2)o experiment
Detuning Delta/2π (MHz)	beta_in (cm^3/s)	beta_in error (cm^3/s)
0.9997	1.12e-09	9.82e-11
2.9997	1.35e-09	2.38e-10
4.9997	1.14e-09	1.45e-10
6.9997	8.18e-10	1.22e-10
8.9997	6.09e-10	7.9e-11
10.9997	5.46e-10	9.08e-11
12.9997	7.32e-10	1.01e-10
14.9997	8.85e-10	1.66e-10
16.9997	1.16e-09	1.91e-10
18.9997	1.05e-09	1.49e-10
20.9997	6.91e-10	1.37e-10
22.9997	4.01e-10	7.36e-11
24.9997	1.03e-10	5.88e-11
ξ = 6(2)o experiment
Detuning Delta/2π (MHz)	beta_in (cm^3/s)	beta_in error (cm^3/s)
0.9997	1.12e-11	1.51e-12
2.9997	2.84e-12	5.61e-13
4.9997	8.37e-13	1.08e-13
6.9997	2e-12	3.83e-13
8.9997	1.64e-12	3.59e-13
10.9997	2.65e-12	4.36e-13
12.9997	3.08e-12	4.61e-13
14.9997	9.16e-12	9.46e-13
16.9997	1.83e-11	2.14e-12
18.9997	1.26e-11	1.35e-12
20.9997	1.37e-11	1.23e-12
22.9997	2e-11	1.74e-12
24.9997	2.37e-11	3e-12
ξ = 19(2)o theory
Detuning Delta/2π (MHz)	beta_in (cm^3/s)	beta_in upper bound (cm^3/s)	beta_in lower bound (cm^3/s)
0	1.61005e-10	2.58e-10	1.06e-10
1	1.54557e-10	2.55e-10	9.92e-11
2	1.43312e-10	2.38e-10	9.15e-11
3	1.31031e-10	2.11e-10	8.61e-11
4	1.17618e-10	1.77e-10	8.26e-11
5	1.03769e-10	1.43e-10	8.01e-11
6	9.55719e-11	1.2e-10	8.25e-11
7	1.03741e-10	1.18e-10	1.01e-10
8	1.47553e-10	1.82e-10	1.46e-10
9	2.98784e-10	5.93e-10	2.39e-10
10	8.60565e-10	8.61e-10	3.41e-10
11	4.88601e-10	1.08e-09	2.02e-10
12	2.76575e-10	5.96e-10	1.29e-10
13	1.69414e-10	3.31e-10	8.77e-11
14	1.11713e-10	2e-10	6.32e-11
15	7.85833e-11	1.3e-10	4.79e-11
16	5.84744e-11	9.07e-11	3.79e-11
17	4.56647e-11	6.71e-11	3.12e-11
18	3.7148e-11	5.21e-11	2.65e-11
19	3.1264e-11	4.22e-11	2.32e-11
20	2.70654e-11	3.54e-11	2.07e-11
21	2.39707e-11	3.04e-11	1.89e-11
22	2.16285e-11	2.68e-11	1.75e-11
23	1.98137e-11	2.4e-11	1.64e-11
24	1.83772e-11	2.19e-11	1.55e-11
25	1.72178e-11	2.02e-11	1.47e-11
26	1.62678e-11	1.88e-11	1.41e-11
27	1.54778e-11	1.76e-11	1.36e-11
28	1.48133e-11	1.67e-11	1.32e-11
29	1.4247e-11	1.59e-11	1.28e-11
30	1.37594e-11	1.52e-11	1.25e-11
ξ = 37(2)o theory
Detuning Delta/2π (MHz)	beta_in (cm^3/s)	beta_in upper bound (cm^3/s)	beta_in lower bound (cm^3/s)
0	9.48692e-10	9.67e-10	9.25e-10
1	9.16187e-10	9.53e-10	8.7e-10
2	8.97129e-10	9.61e-10	8.23e-10
3	8.6421e-10	9.52e-10	7.72e-10
4	8.48889e-10	9.56e-10	7.52e-10
5	9.61358e-10	1.12e-09	8.5e-10
6	1.08595e-09	1.19e-09	9.16e-10
7	7.45792e-10	8.64e-10	6.19e-10
8	6.01257e-10	6.83e-10	5.14e-10
9	5.61571e-10	6.21e-10	4.97e-10
10	5.74822e-10	6.18e-10	5.27e-10
11	6.27195e-10	6.55e-10	5.98e-10
12	7.30592e-10	7.39e-10	7.27e-10
13	9.34251e-10	9.83e-10	9.08e-10
14	1.37919e-09	1.56e-09	1.27e-09
15	1.93754e-09	1.94e-09	1.86e-09
16	1.43328e-09	1.62e-09	1.19e-09
17	8.3163e-10	9.69e-10	6.81e-10
18	4.87024e-10	5.64e-10	4.04e-10
19	3.0386e-10	3.47e-10	2.57e-10
20	2.02875e-10	2.28e-10	1.75e-10
21	1.43854e-10	1.6e-10	1.26e-10
22	1.07293e-10	1.18e-10	9.55e-11
23	8.34478e-11	9.06e-11	7.52e-11
24	6.71466e-11	7.23e-11	6.12e-11
25	5.57776e-11	5.94e-11	5.12e-11
26	4.71159e-11	5.01e-11	4.37e-11
27	4.07306e-11	4.3e-11	3.8e-11
28	3.58009e-11	3.76e-11	3.36e-11
29	3.19163e-11	3.34e-11	3.01e-11
30	2.88007e-11	3e-11	2.73e-11
ξ = 6(2)o theory
Detuning Delta/2π (MHz)	beta_in (cm^3/s)	beta_in upper bound (cm^3/s)	beta_in lower bound (cm^3/s)
0	1.51e-11	6.34e-11	4.52e-12
1	1.29e-11	5.67e-11	3.72e-12
2	1.01e-11	4.43e-11	2.89e-12
3	7.79e-12	3.28e-11	2.32e-12
4	6.32e-12	2.43e-11	2.03e-12
5	5.24e-12	1.77e-11	1.88e-12
6	4.36e-12	1.27e-11	1.77e-12
7	3.73e-12	9.5e-12	1.71e-12
8	3.43e-12	7.79e-12	1.74e-12
9	3.4e-12	7.04e-12	1.87e-12
10	3.53e-12	6.76e-12	2.07e-12
11	3.73e-12	6.64e-12	2.32e-12
12	3.94e-12	6.57e-12	2.6e-12
13	4.15e-12	6.51e-12	2.89e-12
14	4.38e-12	6.49e-12	3.19e-12
15	4.62e-12	6.5e-12	3.51e-12
16	4.87e-12	6.56e-12	3.85e-12
17	5.14e-12	6.66e-12	4.2e-12
18	5.42e-12	6.8e-12	4.55e-12
19	5.71e-12	6.96e-12	4.91e-12
20	6e-12	7.13e-12	5.26e-12
21	6.29e-12	7.32e-12	5.61e-12
22	6.57e-12	7.5e-12	5.94e-12
23	6.83e-12	7.68e-12	6.25e-12
24	7.08e-12	7.86e-12	6.55e-12
25	7.31e-12	8.02e-12	6.82e-12
26	7.52e-12	8.17e-12	7.07e-12
27	7.72e-12	8.31e-12	7.31e-12
28	7.9e-12	8.44e-12	7.52e-12
29	8.06e-12	8.55e-12	7.71e-12
30	8.2e-12	8.65e-12	7.88e-12

## Sheet: panel b
Detuning Delta/2π (MHz)	ξ (degree)	beta_in (cm^3/s)
0.9997	10.6101	1.2825e-10
2.9997	10.6101	5.49945e-11
4.9997	10.6101	2.5916e-11
6.9997	10.6101	9.81186e-12
8.9997	10.6101	7.2456e-12
10.9997	10.6101	3.93804e-12
12.9997	10.6101	5.9049e-12
14.9997	10.6101	3.04749e-12
16.9997	10.6101	1.05761e-11
18.9997	10.6101	2.11944e-11
20.9997	10.6101	1.09126e-11
22.9997	10.6101	1.35055e-11
24.9997	10.6101	1.61394e-11
0.9997	26.6213	3.74927e-10
2.9997	26.6213	3.81287e-10
4.9997	26.6213	1.04926e-10
6.9997	26.6213	1.79333e-10
8.9997	26.6213	2.7826e-10
10.9997	26.6213	6.33967e-10
12.9997	26.6213	1.26004e-09
14.9997	26.6213	1.18336e-09
16.9997	26.6213	8.85099e-10
18.9997	26.6213	6.49703e-10
20.9997	26.6213	3.50881e-10
22.9997	26.6213	5.51481e-10
24.9997	26.6213	2.17285e-10
0.9997	40.0632	1.21874e-09
2.9997	40.0632	1.54867e-09
6.9997	40.0632	6.54984e-10
10.9997	40.0632	8.30567e-10
14.9997	40.0632	1.92604e-09
18.9997	40.0632	8.85064e-10
4.9997	40.0632	8.93076e-10
8.9997	40.0632	5.34014e-10
12.9997	40.0632	9.50432e-10
16.9997	40.0632	1.01298e-09
20.9997	40.0632	7.14865e-10
24.9997	40.0632	3.15206e-10
22.9997	40.0632	4.87477e-10
0.9997	33.8026	1.05686e-09
4.9997	33.8026	3.51141e-10
8.9997	33.8026	5.81178e-10
12.9997	33.8026	1.29128e-09
16.9997	33.8026	8.87081e-10
20.9997	33.8026	1.29159e-09
24.9997	33.8026	1.56043e-10
2.9997	33.8026	5.75654e-10
6.9997	33.8026	3.49169e-10
10.9997	33.8026	6.7517e-10
14.9997	33.8026	7.43757e-10
18.9997	33.8026	8.23851e-10
22.9997	33.8026	7.02025e-10
0.9997	37.4706	1.12295e-09
2.9997	37.4706	1.35257e-09
4.9997	37.4706	1.13574e-09
6.9997	37.4706	8.18405e-10
8.9997	37.4706	6.08978e-10
10.9997	37.4706	5.45858e-10
12.9997	37.4706	7.31896e-10
14.9997	37.4706	8.85269e-10
16.9997	37.4706	1.16404e-09
18.9997	37.4706	1.04534e-09
20.9997	37.4706	6.90745e-10
22.9997	37.4706	4.00929e-10
24.9997	37.4706	1.02663e-10
0.9997	41.6586	8.78742e-10
4.9997	41.6586	8.82049e-10
8.9997	41.6586	4.94314e-10
12.9997	41.6586	6.96291e-10
16.9997	41.6586	7.21321e-10
20.9997	41.6586	3.33253e-10
24.9997	41.6586	2.48257e-10
2.9997	41.6586	1.16509e-09
6.9997	41.6586	6.05307e-10
10.9997	41.6586	5.69382e-10
14.9997	41.6586	8.42644e-10
18.9997	41.6586	5.48941e-10
22.9997	41.6586	2.2545e-10
0.9997	12.7076	6.30064e-11
2.9997	12.7076	1.00205e-10
4.9997	12.7076	4.74327e-11
6.9997	12.7076	2.79345e-11
8.9997	12.7076	9.7003e-12
10.9997	12.7076	7.23566e-12
12.9997	12.7076	4.54569e-12
14.9997	12.7076	3.93091e-12
16.9997	12.7076	7.3914e-12
18.9997	12.7076	5.45963e-12
20.9997	12.7076	8.94801e-12
22.9997	12.7076	1.29998e-11
24.9997	12.7076	1.27225e-11
0.9997	2.01882	5.05646e-12
2.9997	2.01882	1.95628e-12
4.9997	2.01882	3.21859e-12
6.9997	2.01882	7.16794e-12
8.9997	2.01882	8.27391e-12
10.9997	2.01882	1.11248e-11
12.9997	2.01882	2.01843e-11
14.9997	2.01882	3.93704e-11
16.9997	2.01882	3.34131e-11
18.9997	2.01882	2.65859e-11
20.9997	2.01882	5.23252e-11
22.9997	2.01882	3.21268e-11
24.9997	2.01882	2.03053e-11
0.9997	14.781	5.90972e-11
2.9997	14.781	7.15482e-11
4.9997	14.781	1.37387e-10
6.9997	14.781	9.18317e-11
8.9997	14.781	4.07086e-11
10.9997	14.781	3.50528e-11
12.9997	14.781	1.36707e-11
14.9997	14.781	1.31531e-11
16.9997	14.781	9.59347e-12
18.9997	14.781	9.22369e-12
20.9997	14.781	1.44622e-11
22.9997	14.781	1.14905e-11
24.9997	14.781	9.15158e-12
0.9997	18.8486	1.03592e-10
3.9997	18.8486	1.03698e-10
7.9997	18.8486	3.03042e-10
11.9997	18.8486	1.72668e-10
15.9997	18.8486	4.50047e-11
19.9997	18.8486	2.18636e-11
5.9997	18.8486	1.12668e-10
9.9997	18.8486	4.2208e-10
6.9997	18.8486	9.63321e-11
7.4997	18.8486	1.31895e-10
8.9997	18.8486	4.1863e-10
7.7497	18.8486	2.48877e-10
24.9997	18.8486	1.65046e-11
13.9997	18.8486	5.64652e-11
10.9997	18.8486	4.11475e-10
11.4997	18.8486	2.12285e-10
12.9997	18.8486	1.42352e-10
0.9997	6.35038	1.11779e-11
2.9997	6.35038	2.84329e-12
4.9997	6.35038	8.3745e-13
6.9997	6.35038	1.99508e-12
8.9997	6.35038	1.63972e-12
10.9997	6.35038	2.65155e-12
12.9997	6.35038	3.08421e-12
14.9997	6.35038	9.1604e-12
16.9997	6.35038	1.83488e-11
18.9997	6.35038	1.26137e-11
20.9997	6.35038	1.37278e-11
22.9997	6.35038	1.99757e-11
24.9997	6.35038	2.36603e-11
0.9997	22.7998	3.49022e-10
10.9997	22.7998	6.65439e-10
12.9997	22.7998	3.80871e-10
14.9997	22.7998	2.58085e-10
16.9997	22.7998	2.01899e-10
18.9997	22.7998	1.3064e-10
20.9997	22.7998	1.11337e-10
22.9997	22.7998	7.08547e-11
2.9997	22.7998	1.58743e-10
4.9997	22.7998	1.84489e-10
6.9997	22.7998	1.54466e-10
8.9997	22.7998	4.6001e-10
24.9997	22.7998	5.31643e-11

## Sheet: panel c
Detuning Delta/2π (MHz)	ξ (degree)	beta_in (cm^3/s)
0	0	1.26961e-12
1	0	9.98035e-13
2	0	7.70342e-13
3	0	6.41689e-13
4	0	6.12842e-13
5	0	6.49283e-13
6	0	7.14396e-13
7	0	7.9633e-13
8	0	9.06065e-13
9	0	1.05768e-12
10	0	1.25564e-12
11	0	1.49564e-12
12	0	1.77087e-12
13	0	2.07605e-12
14	0	2.40754e-12
15	0	2.76217e-12
16	0	3.13594e-12
17	0	3.52359e-12
18	0	3.91919e-12
19	0	4.31624e-12
20	0	4.70845e-12
21	0	5.09041e-12
22	0	5.45793e-12
23	0	5.80642e-12
24	0	6.13463e-12
25	0	6.43995e-12
26	0	6.72233e-12
27	0	6.9816e-12
28	0	7.21852e-12
29	0	7.43291e-12
30	0	7.62596e-12
0	1	1.39794e-12
1	1	1.10369e-12
2	1	8.52527e-13
3	1	7.07888e-13
4	1	6.70893e-13
5	1	7.02577e-13
6	1	7.63091e-13
7	1	8.40825e-13
8	1	9.48244e-13
9	1	1.09981e-12
10	1	1.29909e-12
11	1	1.54059e-12
12	1	1.81676e-12
13	1	2.11148e-12
14	1	2.45277e-12
15	1	2.8061e-12
16	1	3.17815e-12
17	1	3.56384e-12
18	1	3.95732e-12
19	1	4.35219e-12
20	1	4.74223e-12
21	1	5.12198e-12
22	1	5.48687e-12
23	1	5.83379e-12
24	1	6.16003e-12
25	1	6.46347e-12
26	1	6.74408e-12
27	1	7.00168e-12
28	1	7.23705e-12
29	1	7.45001e-12
30	1	7.64172e-12
0	2	1.83143e-12
1	2	1.46232e-12
2	2	1.13165e-12
3	2	9.31733e-13
4	2	8.65251e-13
5	2	8.78498e-13
6	2	9.21378e-13
7	2	9.835e-13
8	2	1.0821e-12
9	2	1.23247e-12
10	2	1.43504e-12
11	2	1.68047e-12
12	2	1.95871e-12
13	2	2.26347e-12
14	2	2.59146e-12
15	2	2.94029e-12
16	2	3.30672e-12
17	2	3.68612e-12
18	2	4.07295e-12
19	2	4.461e-12
20	2	4.84421e-12
21	2	5.21728e-12
22	2	5.57564e-12
23	2	5.91627e-12
24	2	6.2365e-12
25	2	6.5353e-12
26	2	6.8095e-12
27	2	7.06207e-12
28	2	7.29276e-12
29	2	7.50107e-12
30	2	7.68907e-12
0	3	2.74127e-12
1	3	2.22196e-12
2	3	1.72339e-12
3	3	1.40224e-12
4	3	1.26625e-12
5	3	1.23188e-12
6	3	1.23017e-12
7	3	1.25462e-12
8	3	1.33138e-12
9	3	1.47582e-12
10	3	1.70414e-12
11	3	1.93086e-12
12	3	2.21017e-12
13	3	2.5117e-12
14	3	2.83279e-12
15	3	3.17215e-12
16	3	3.52756e-12
17	3	3.89511e-12
18	3	4.26976e-12
19	3	4.6456e-12
20	3	5.01677e-12
21	3	5.3781e-12
22	3	5.72515e-12
23	3	6.05495e-12
24	3	6.36491e-12
25	3	6.65294e-12
26	3	6.91908e-12
27	3	7.16322e-12
28	3	7.38594e-12
29	3	7.58723e-12
30	3	7.76817e-12
0	4	4.51689e-12
1	4	3.72309e-12
2	4	2.89376e-12
3	4	2.32178e-12
4	4	2.02975e-12
5	4	1.88023e-12
6	4	1.774e-12
7	4	1.71479e-12
8	4	1.74231e-12
9	4	1.86817e-12
10	4	2.07099e-12
11	4	2.32047e-12
12	4	2.59537e-12
13	4	2.8867e-12
14	4	3.19294e-12
15	4	3.51458e-12
16	4	3.85086e-12
17	4	4.19885e-12
18	4	4.55406e-12
19	4	4.91092e-12
20	4	5.26374e-12
21	4	5.60749e-12
22	4	5.93776e-12
23	4	6.2517e-12
24	4	6.54668e-12
25	4	6.8209e-12
26	4	7.0737e-12
27	4	7.30559e-12
28	4	7.51709e-12
29	4	7.70796e-12
30	4	7.87928e-12
0	5	8.00332e-12
1	5	6.71564e-12
2	5	5.22844e-12
3	5	4.12816e-12
4	5	3.48217e-12
5	5	3.0588e-12
6	5	2.71414e-12
7	5	2.47424e-12
8	5	2.39593e-12
9	5	2.47462e-12
10	5	2.65888e-12
11	5	2.89538e-12
12	5	3.1524e-12
13	5	3.41921e-12
14	5	3.69637e-12
15	5	3.98683e-12
16	5	4.29168e-12
17	5	4.60905e-12
18	5	4.93497e-12
19	5	5.26406e-12
20	5	5.59067e-12
21	5	5.90973e-12
22	5	6.21683e-12
23	5	6.50908e-12
24	5	6.78383e-12
25	5	7.0367e-12
26	5	7.27454e-12
27	5	7.49027e-12
28	5	7.68689e-12
29	5	7.86405e-12
30	5	8.02279e-12
0	6	1.50762e-11
1	6	1.28941e-11
2	6	1.00502e-11
3	6	7.79077e-12
4	6	6.31806e-12
5	6	5.24192e-12
6	6	4.35687e-12
7	6	3.73125e-12
8	6	3.43114e-12
9	6	3.40228e-12
10	6	3.53184e-12
11	6	3.72638e-12
12	6	3.93736e-12
13	6	4.15409e-12
14	6	4.37795e-12
15	6	4.6158e-12
16	6	4.87071e-12
17	6	5.14165e-12
18	6	5.42476e-12
19	6	5.71447e-12
20	6	6.00483e-12
21	6	6.29046e-12
22	6	6.56671e-12
23	6	6.83046e-12
24	6	7.07895e-12
25	6	7.30986e-12
26	6	7.52312e-12
27	6	7.71836e-12
28	6	7.89619e-12
29	6	8.05615e-12
30	6	8.19915e-12
0	7	3.0075e-11
1	7	2.62616e-11
2	7	2.04855e-11
3	7	1.55498e-11
4	7	1.20722e-11
5	7	9.41571e-12
6	7	7.29763e-12
7	7	5.84722e-12
8	7	5.08752e-12
9	7	4.82726e-12
10	7	4.82667e-12
11	7	4.92067e-12
12	7	5.03533e-12
13	7	5.15489e-12
14	7	5.2859e-12
15	7	5.4379e-12
16	7	5.61545e-12
17	7	5.81744e-12
18	7	6.03923e-12
19	7	6.27421e-12
20	7	6.51545e-12
21	7	6.75675e-12
22	7	6.9928e-12
23	7	7.22002e-12
24	7	7.43521e-12
25	7	7.63573e-12
26	7	7.82128e-12
27	7	7.99124e-12
28	7	8.14604e-12
29	7	8.28502e-12
30	7	8.40891e-12
0	8	6.3412e-11
1	8	5.66673e-11
2	8	4.4282e-11
3	8	3.28448e-11
4	8	2.42966e-11
5	8	1.77144e-11
6	8	1.27325e-11
7	8	9.49788e-12
8	8	7.78562e-12
9	8	7.04216e-12
10	8	6.75969e-12
11	8	6.64044e-12
12	8	6.5655e-12
13	8	6.51097e-12
14	8	6.48597e-12
15	8	6.50158e-12
16	8	6.56169e-12
17	8	6.66304e-12
18	8	6.79825e-12
19	8	6.9582e-12
20	8	7.13379e-12
21	8	7.31714e-12
22	8	7.50161e-12
23	8	7.68267e-12
24	8	7.85636e-12
25	8	8.01944e-12
26	8	8.17117e-12
27	8	8.31058e-12
28	8	8.43748e-12
29	8	8.55151e-12
30	8	8.65268e-12
0	9	1.2958e-10
1	9	1.14527e-10
2	9	9.89075e-11
3	9	7.32448e-11
4	9	5.15913e-11
5	9	3.49646e-11
6	9	2.31579e-11
7	9	1.59866e-11
8	9	1.22816e-11
9	9	1.05414e-11
10	9	9.67667e-12
11	9	9.13228e-12
12	9	8.70406e-12
13	9	8.34751e-12
14	9	8.06733e-12
15	9	7.87062e-12
16	9	7.75545e-12
17	9	7.71192e-12
18	9	7.72642e-12
19	9	7.78467e-12
20	9	7.87346e-12
21	9	7.98181e-12
22	9	8.10078e-12
23	9	8.22419e-12
24	9	8.34676e-12
25	9	8.46425e-12
26	9	8.57521e-12
27	9	8.678e-12
28	9	8.77227e-12
29	9	8.8566e-12
30	9	8.93113e-12
0	10	5.90375e-11
1	10	5.07154e-11
2	10	4.94021e-11
3	10	6.70434e-11
4	10	1.14077e-10
5	10	7.24966e-11
6	10	4.39949e-11
7	10	2.79153e-11
8	10	1.99722e-11
9	10	1.61775e-11
10	10	1.41379e-11
11	10	1.27744e-11
12	10	1.17083e-11
13	10	1.08401e-11
14	10	1.01506e-11
15	10	9.62874e-12
16	10	9.25552e-12
17	10	9.0059e-12
18	10	8.85386e-12
19	10	8.77552e-12
20	10	8.75053e-12
21	10	8.76265e-12
22	10	8.79918e-12
23	10	8.85224e-12
24	10	8.9113e-12
25	10	8.97342e-12
26	10	9.03612e-12
27	10	9.09567e-12
28	10	9.1514e-12
29	10	9.20129e-12
30	10	9.24495e-12
0	11	5.41325e-11
1	11	4.71595e-11
2	11	4.41294e-11
3	11	4.82289e-11
4	11	6.90955e-11
5	11	1.54577e-10
6	11	8.7386e-11
7	11	5.06594e-11
8	11	3.3513e-11
9	11	2.54523e-11
10	11	2.10655e-11
11	11	1.8153e-11
12	11	1.59565e-11
13	11	1.42354e-11
14	11	1.2899e-11
15	11	1.18855e-11
16	11	1.11366e-11
17	11	1.05969e-11
18	11	1.02171e-11
19	11	9.95688e-12
20	11	9.78385e-12
21	11	9.67341e-12
22	11	9.60684e-12
23	11	9.57098e-12
24	11	9.55543e-12
25	11	9.55213e-12
26	11	9.55675e-12
27	11	9.56565e-12
28	11	9.57655e-12
29	11	9.58664e-12
30	11	9.59486e-12
0	12	5.50397e-11
1	12	4.84878e-11
2	12	4.48244e-11
3	12	4.65496e-11
4	12	5.64269e-11
5	12	8.76693e-11
6	12	1.78677e-10
7	12	9.56257e-11
8	12	5.80972e-11
9	12	4.10715e-11
10	12	3.20013e-11
11	12	2.61863e-11
12	12	2.2009e-11
13	12	1.88821e-11
14	12	1.65335e-11
15	12	1.4784e-11
16	12	1.34937e-11
17	12	1.25489e-11
18	12	1.18603e-11
19	12	1.13596e-11
20	12	1.09953e-11
21	12	1.07298e-11
22	12	1.05351e-11
23	12	1.03919e-11
24	12	1.02852e-11
25	12	1.02036e-11
26	12	1.01405e-11
27	12	1.00902e-11
28	12	1.00493e-11
29	12	1.00137e-11
30	12	9.98157e-12
0	13	5.90371e-11
1	13	5.25897e-11
2	13	4.83803e-11
3	13	4.88e-11
4	13	5.50919e-11
5	13	7.0093e-11
6	13	1.28956e-10
7	13	1.86339e-10
8	13	1.04102e-10
9	13	6.80123e-11
10	13	4.95646e-11
11	13	3.83295e-11
12	13	3.0701e-11
13	13	2.52738e-11
14	13	2.13539e-11
15	13	1.85114e-11
16	13	1.64464e-11
17	13	1.49407e-11
18	13	1.38362e-11
19	13	1.30199e-11
20	13	1.24102e-11
21	13	1.19496e-11
22	13	1.15967e-11
23	13	1.1323e-11
24	13	1.1107e-11
25	13	1.09328e-11
26	13	1.07906e-11
27	13	1.06716e-11
28	13	1.05712e-11
29	13	1.04829e-11
30	13	1.04057e-11
0	14	6.57253e-11
1	14	5.92207e-11
2	14	5.43959e-11
3	14	5.37131e-11
4	14	5.76969e-11
5	14	6.6811e-11
6	14	8.9998e-11
7	14	3.18456e-10
8	14	1.92073e-10
9	14	1.15569e-10
10	14	7.82663e-11
11	14	5.69064e-11
12	14	4.32873e-11
13	14	3.41129e-11
14	14	2.77676e-11
15	14	2.33121e-11
16	14	2.01461e-11
17	14	1.78687e-11
18	14	1.62082e-11
19	14	1.49801e-11
20	14	1.40573e-11
21	14	1.33527e-11
22	14	1.28056e-11
23	14	1.23741e-11
24	14	1.20279e-11
25	14	1.17446e-11
26	14	1.15072e-11
27	14	1.13123e-11
28	14	1.11438e-11
29	14	1.09973e-11
30	14	1.08679e-11
0	15	7.53403e-11
1	15	6.8693e-11
2	15	6.31171e-11
3	15	6.12394e-11
4	15	6.313e-11
5	15	6.82744e-11
6	15	8.15639e-11
7	15	1.3205e-10
8	15	3.53676e-10
9	15	2.01016e-10
10	15	1.25939e-10
11	15	8.56687e-11
12	15	6.16606e-11
13	15	4.64013e-11
14	15	3.63284e-11
15	15	2.95047e-11
16	15	2.47834e-11
17	15	2.14509e-11
18	15	1.90513e-11
19	15	1.72892e-11
20	15	1.59694e-11
21	15	1.49614e-11
22	15	1.41783e-11
23	15	1.35556e-11
24	15	1.3055e-11
25	15	1.26441e-11
26	15	1.23025e-11
27	15	1.20144e-11
28	15	1.17687e-11
29	15	1.15556e-11
30	15	1.13686e-11
0	16	8.84916e-11
1	16	8.16797e-11
2	16	7.51616e-11
3	16	7.1792e-11
4	16	7.13247e-11
5	16	7.28336e-11
6	16	8.01392e-11
7	16	1.09441e-10
8	16	3.067e-10
9	16	3.53883e-10
10	16	2.06112e-10
11	16	1.30674e-10
12	16	8.86853e-11
13	16	6.35703e-11
14	16	4.77894e-11
15	16	3.75048e-11
16	16	3.05976e-11
17	16	2.58305e-11
18	16	2.24539e-11
19	16	2.00037e-11
20	16	1.81831e-11
21	16	1.68e-11
22	16	1.57269e-11
23	16	1.48787e-11
24	16	1.41959e-11
25	16	1.36362e-11
26	16	1.31716e-11
27	16	1.27802e-11
28	16	1.24471e-11
29	16	1.21593e-11
30	16	1.19081e-11
0	17	1.06142e-10
1	17	9.92216e-11
2	17	9.15061e-11
3	17	8.61244e-11
4	17	8.26429e-11
5	17	8.01418e-11
6	17	8.24973e-11
7	17	1.0218e-10
8	17	1.82467e-10
9	17	5.92787e-10
10	17	3.41157e-10
11	17	2.01646e-10
12	17	1.28689e-10
13	17	8.7663e-11
14	17	6.31728e-11
15	17	4.78521e-11
16	17	3.78877e-11
17	17	3.11803e-11
18	17	2.65203e-11
19	17	2.3188e-11
20	17	2.07395e-11
21	17	1.88951e-11
22	17	1.74732e-11
23	17	1.63548e-11
24	17	1.54582e-11
25	17	1.47261e-11
26	17	1.41202e-11
27	17	1.36116e-11
28	17	1.318e-11
29	17	1.2809e-11
30	17	1.24865e-11
0	18	1.29674e-10
1	18	1.22815e-10
2	18	1.13562e-10
3	18	1.05351e-10
4	18	9.77513e-11
5	18	9.03223e-11
6	18	8.77187e-11
7	18	1.01064e-10
8	18	1.569e-10
9	18	4.66485e-10
10	18	5.61437e-10
11	18	3.13735e-10
12	18	1.88155e-10
13	18	1.21583e-10
14	18	8.38616e-11
15	18	6.12453e-11
16	18	4.70265e-11
17	18	3.77089e-11
18	18	3.13716e-11
19	18	2.69151e-11
20	18	2.36838e-11
21	18	2.12754e-11
22	18	1.94341e-11
23	18	1.79959e-11
24	18	1.68496e-11
25	18	1.59185e-11
26	18	1.51514e-11
27	18	1.45104e-11
28	18	1.39687e-11
29	18	1.3505e-11
30	18	1.31037e-11
0	19	1.61005e-10
1	19	1.54557e-10
2	19	1.43312e-10
3	19	1.31031e-10
4	19	1.17618e-10
5	19	1.03769e-10
6	19	9.55719e-11
7	19	1.03741e-10
8	19	1.47553e-10
9	19	2.98784e-10
10	19	8.60565e-10
11	19	4.88601e-10
12	19	2.76575e-10
13	19	1.69414e-10
14	19	1.11713e-10
15	19	7.85833e-11
16	19	5.84744e-11
17	19	4.56647e-11
18	19	3.7148e-11
19	19	3.1264e-11
20	19	2.70654e-11
21	19	2.39707e-11
22	19	2.16285e-11
23	19	1.98137e-11
24	19	1.83772e-11
25	19	1.72178e-11
26	19	1.62678e-11
27	19	1.54778e-11
28	19	1.48133e-11
29	19	1.4247e-11
30	19	1.37594e-11
0	20	2.02754e-10
1	20	1.97341e-10
2	20	1.8349e-10
3	20	1.65289e-10
4	20	1.43553e-10
5	20	1.21093e-10
6	20	1.0614e-10
7	20	1.09385e-10
8	20	1.4564e-10
9	20	2.56166e-10
10	20	8.4864e-10
11	20	7.4888e-10
12	20	4.07168e-10
13	20	2.36794e-10
14	20	1.49197e-10
15	20	1.01012e-10
16	20	7.27965e-11
17	20	5.53421e-11
18	20	4.40097e-11
19	20	3.63346e-11
20	20	3.09372e-11
21	20	2.70131e-11
22	20	2.40754e-11
23	20	2.18144e-11
24	20	2.0048e-11
25	20	1.8628e-11
26	20	1.74713e-11
27	20	1.65147e-11
28	20	1.57139e-11
29	20	1.50347e-11
30	20	1.44526e-11
0	21	2.58428e-10
1	21	2.55096e-10
2	21	2.37817e-10
3	21	2.10975e-10
4	21	1.77281e-10
5	21	1.43116e-10
6	21	1.19689e-10
7	21	1.17721e-10
8	21	1.48439e-10
9	21	2.38682e-10
10	21	5.27134e-10
11	21	1.07959e-09
12	21	5.96259e-10
13	21	3.31235e-10
14	21	1.99534e-10
15	21	1.29976e-10
16	21	9.06785e-11
17	21	6.70845e-11
18	21	5.21381e-11
19	21	4.22174e-11
20	21	3.53556e-11
21	21	3.04351e-11
22	21	2.67936e-11
23	21	2.40247e-11
24	21	2.1868e-11
25	21	2.0152e-11
26	21	1.87621e-11
27	21	1.76212e-11
28	21	1.66701e-11
29	21	1.58673e-11
30	21	1.51818e-11
0	22	3.32594e-10
1	22	3.33005e-10
2	22	3.11226e-10
3	22	2.71831e-10
4	22	2.21014e-10
5	22	1.70882e-10
6	22	1.36625e-10
7	22	1.28738e-10
8	22	1.54852e-10
9	22	2.32635e-10
10	22	4.35887e-10
11	22	1.26886e-09
12	22	8.57557e-10
13	22	4.62115e-10
14	22	2.66817e-10
15	22	1.67261e-10
16	22	1.1294e-10
17	22	8.12892e-11
18	22	6.1735e-11
19	22	4.90219e-11
20	22	4.03784e-11
21	22	3.42686e-11
22	22	2.98011e-11
23	22	2.64384e-11
24	22	2.38421e-11
25	22	2.17921e-11
26	22	2.0144e-11
27	22	1.87968e-11
28	22	1.76806e-11
29	22	1.67431e-11
30	22	1.59471e-11
0	23	4.30858e-10
1	23	4.3749e-10
2	23	4.09943e-10
3	23	3.52614e-10
4	23	2.77527e-10
5	23	2.05578e-10
6	23	1.57473e-10
7	23	1.42575e-10
8	23	1.6441e-10
9	23	2.33531e-10
10	23	3.95826e-10
11	23	9.62286e-10
12	23	1.18104e-09
13	23	6.39642e-10
14	23	3.56018e-10
15	23	2.15025e-10
16	23	1.40543e-10
17	23	9.84051e-11
18	23	7.30208e-11
19	23	5.68606e-11
20	23	4.60648e-11
21	23	3.85448e-11
22	23	3.31139e-11
23	23	2.90688e-11
24	23	2.59736e-11
25	23	2.3549e-11
26	23	2.1613e-11
27	23	2.00399e-11
28	23	1.87436e-11
29	23	1.76603e-11
30	23	1.67446e-11
0	24	5.59132e-10
1	24	5.75271e-10
2	24	5.4096e-10
3	24	4.58994e-10
4	24	3.50171e-10
5	24	2.49011e-10
6	24	1.8286e-10
7	24	1.59468e-10
8	24	1.76936e-10
9	24	2.39413e-10
10	24	3.76852e-10
11	24	7.4104e-10
12	24	1.47687e-09
13	24	8.71306e-10
14	24	4.72749e-10
15	24	2.75783e-10
16	24	1.74584e-10
17	24	1.18934e-10
18	24	8.62312e-11
19	24	6.58487e-11
20	24	5.24718e-11
21	24	4.32922e-11
22	24	3.67456e-11
23	24	3.19215e-11
24	24	2.82641e-11
25	24	2.5422e-11
26	24	2.31682e-11
27	24	2.13483e-11
28	24	1.98565e-11
29	24	1.86161e-11
30	24	1.75722e-11
0	25	7.20467e-10
1	25	7.49101e-10
2	25	7.09439e-10
3	25	5.9679e-10
4	25	4.42777e-10
5	25	3.02648e-10
6	25	2.13501e-10
7	25	1.79715e-10
8	25	1.92408e-10
9	25	2.493e-10
10	25	3.69621e-10
11	25	6.44113e-10
12	25	1.51933e-09
13	25	1.15314e-09
14	25	6.22506e-10
15	25	3.5232e-10
16	25	2.16289e-10
17	25	1.43409e-10
18	25	1.0161e-10
19	25	7.60998e-11
20	25	5.96531e-11
21	25	4.8535e-11
22	25	4.07064e-11
23	25	3.49994e-11
24	25	3.07126e-11
25	25	2.74079e-11
26	25	2.48064e-11
27	25	2.27181e-11
28	25	2.10158e-11
29	25	1.9607e-11
30	25	1.84271e-11
0	26	9.03181e-10
1	26	9.41044e-10
2	26	9.09038e-10
3	26	7.69247e-10
4	26	5.59185e-10
5	26	3.68492e-10
6	26	2.50174e-10
7	26	2.03658e-10
8	26	2.10878e-10
9	26	2.62651e-10
10	26	3.70076e-10
11	26	5.93196e-10
12	26	1.25626e-09
13	26	1.4528e-09
14	26	8.09022e-10
15	26	4.47472e-10
16	26	2.66942e-10
17	26	1.72389e-10
18	26	1.19401e-10
19	26	8.77209e-11
20	26	6.76545e-11
21	26	5.42914e-11
22	26	4.5001e-11
23	26	3.83015e-11
24	26	3.33142e-11
25	26	2.95034e-11
26	26	2.65223e-11
27	26	2.41445e-11
28	26	2.22165e-11
29	26	2.0629e-11
30	26	1.93048e-11
0	27	1.04116e-09
1	27	1.06065e-09
2	27	1.08894e-09
3	27	9.68547e-10
4	27	7.01962e-10
5	27	4.48453e-10
6	27	2.93685e-10
7	27	2.31649e-10
8	27	2.32439e-10
9	27	2.79142e-10
10	27	3.76103e-10
11	27	5.65015e-10
12	27	1.03786e-09
13	27	1.68932e-09
14	27	1.03127e-09
15	27	5.63728e-10
16	27	3.27815e-10
17	27	2.06421e-10
18	27	1.39832e-10
19	27	1.00805e-10
20	27	7.65113e-11
21	27	6.0571e-11
22	27	4.96288e-11
23	27	4.18223e-11
24	27	3.6066e-11
25	27	3.16999e-11
26	27	2.83093e-11
27	27	2.56213e-11
28	27	2.34533e-11
29	27	2.16767e-11
30	27	2.02014e-11
0	28	1.04032e-09
1	28	1.04021e-09
2	28	1.12804e-09
3	28	1.15102e-09
4	28	8.69763e-10
5	28	5.44133e-10
6	28	3.44802e-10
7	28	2.64026e-10
8	28	2.57179e-10
9	28	2.98552e-10
10	28	3.86453e-10
11	28	5.50391e-10
12	28	9.14557e-10
13	28	1.74918e-09
14	28	1.27894e-09
15	28	7.02584e-10
16	28	4.00032e-10
17	28	2.46e-10
18	28	1.63098e-10
19	28	1.15423e-10
20	28	8.6243e-11
21	28	6.73741e-11
22	28	5.45811e-11
23	28	4.5551e-11
24	28	3.8953e-11
25	28	3.3988e-11
26	28	3.01585e-11
27	28	2.71407e-11
28	28	2.47194e-11
29	28	2.27447e-11
30	28	2.11116e-11
0	29	1.01025e-09
1	29	1.0133e-09
2	29	1.08953e-09
3	29	1.20941e-09
4	29	1.0487e-09
5	29	6.56238e-10
6	29	4.0417e-10
7	29	3.01074e-10
8	29	2.85159e-10
9	29	3.20698e-10
10	29	4.00299e-10
11	29	5.44711e-10
12	29	8.40675e-10
13	29	1.60895e-09
14	29	1.5275e-09
15	29	8.63653e-10
16	29	4.84385e-10
17	29	2.91514e-10
18	29	1.89343e-10
19	29	1.31613e-10
20	29	9.68489e-11
21	29	7.46855e-11
22	29	5.98408e-11
23	29	4.94711e-11
24	29	4.19619e-11
25	29	3.63548e-11
26	29	3.20589e-11
27	29	2.86934e-11
28	29	2.6007e-11
29	29	2.3826e-11
30	29	2.20335e-11
0	30	9.9493e-10
1	30	1.00006e-09
2	30	1.06311e-09
3	30	1.15885e-09
4	30	1.19518e-09
5	30	7.83489e-10
6	30	4.72188e-10
7	30	3.42982e-10
8	30	3.16378e-10
9	30	3.45389e-10
10	30	4.17031e-10
11	30	5.4534e-10
12	30	7.94096e-10
13	30	1.41036e-09
14	30	1.73676e-09
15	30	1.04361e-09
16	30	5.81119e-10
17	30	3.4318e-10
18	30	2.18629e-10
19	30	1.49372e-10
20	30	1.08303e-10
21	30	8.24759e-11
22	30	6.53805e-11
23	30	5.35591e-11
24	30	4.50944e-11
25	30	3.87844e-11
26	30	3.39975e-11
27	30	3.02686e-11
28	30	2.7307e-11
29	30	2.49132e-11
30	30	2.29496e-11
0	31	9.8718e-10
1	31	9.92278e-10
2	31	1.04452e-09
3	31	1.10978e-09
4	31	1.22475e-09
5	31	9.20589e-10
6	31	5.48836e-10
7	31	3.89795e-10
8	31	3.50749e-10
9	31	3.72401e-10
10	31	4.36143e-10
11	31	5.50579e-10
12	31	7.64274e-10
13	31	1.25573e-09
14	31	1.86067e-09
15	31	1.23523e-09
16	31	6.89682e-10
17	31	4.00974e-10
18	31	2.50917e-10
19	31	1.68641e-10
20	31	1.20549e-10
21	31	9.06976e-11
22	31	7.11622e-11
23	31	5.77855e-11
24	31	4.82632e-11
25	31	4.12578e-11
26	31	3.5959e-11
27	31	3.18541e-11
28	31	2.86094e-11
29	31	2.5998e-11
30	31	2.38641e-11
0	32	9.82359e-10
1	32	9.85564e-10
2	32	1.0275e-09
3	32	1.0694e-09
4	32	1.15246e-09
5	32	1.05438e-09
6	32	6.33519e-10
7	32	4.41359e-10
8	32	3.88067e-10
9	32	4.01447e-10
10	32	4.57188e-10
11	32	5.59248e-10
12	32	7.45515e-10
13	32	1.14864e-09
14	32	1.87328e-09
15	32	1.42713e-09
16	32	8.08524e-10
17	32	4.64557e-10
18	32	2.86036e-10
19	32	1.89297e-10
20	32	1.33496e-10
21	32	9.92833e-11
22	32	7.71356e-11
23	32	6.21116e-11
24	32	5.1503e-11
25	32	4.37528e-11
26	32	3.79261e-11
27	32	3.3436e-11
28	32	2.9903e-11
29	32	2.70714e-11
30	32	2.47659e-11
0	33	9.78111e-10
1	33	9.77627e-10
2	33	1.00887e-09
3	33	1.03154e-09
4	33	1.07788e-09
5	33	1.15703e-09
6	33	7.24764e-10
7	33	4.97272e-10
8	33	4.27988e-10
9	33	4.32166e-10
10	33	4.79701e-10
11	33	5.70448e-10
12	33	7.34406e-10
13	33	1.07407e-09
14	33	1.79362e-09
15	33	1.60464e-09
16	33	9.34976e-10
17	33	5.3323e-10
18	33	3.23659e-10
19	33	2.11146e-10
20	33	1.47015e-10
21	33	1.08145e-10
22	33	8.32384e-11
23	33	6.64929e-11
24	33	5.47594e-11
25	33	4.62445e-11
26	33	3.98795e-11
27	33	3.49992e-11
28	33	3.11761e-11
29	33	2.81237e-11
30	33	2.56471e-11
0	34	9.73132e-10
1	34	9.67159e-10
2	34	9.86966e-10
3	34	9.9298e-10
4	34	1.01406e-09
5	34	1.18271e-09
6	34	8.20054e-10
7	34	5.56831e-10
8	34	4.70075e-10
9	34	4.6411e-10
10	34	5.03223e-10
11	34	5.83447e-10
12	34	7.28722e-10
13	34	1.02105e-09
14	34	1.67343e-09
15	34	1.75252e-09
16	34	1.0653e-09
17	34	6.05897e-10
18	34	3.63303e-10
19	34	2.33901e-10
20	34	1.60937e-10
21	34	1.17171e-10
22	34	8.93955e-11
23	34	7.08769e-11
24	34	5.79948e-11
25	34	4.87048e-11
26	34	4.17982e-11
27	34	3.65275e-11
28	34	3.24157e-11
29	34	2.91449e-11
30	34	2.64996e-11
0	35	9.66712e-10
1	35	9.53473e-10
2	35	9.61021e-10
3	35	9.52328e-10
4	35	9.56131e-10
5	35	1.11879e-09
6	35	9.15606e-10
7	35	6.19031e-10
8	35	5.13556e-10
9	35	4.96751e-10
10	35	5.27265e-10
11	35	5.97611e-10
12	35	7.26911e-10
13	35	9.82726e-10
14	35	1.5556e-09
15	35	1.85894e-09
16	35	1.19497e-09
17	35	6.81085e-10
18	35	4.0431e-10
19	35	2.57252e-10
20	35	1.75171e-10
21	35	1.26233e-10
22	35	9.5522e-11
23	35	7.52025e-11
24	35	6.11677e-11
25	35	5.12165e-11
26	35	4.36595e-11
27	35	3.80041e-11
28	35	3.36088e-11
29	35	3.01244e-11
30	35	2.73149e-11
0	36	9.58551e-10
1	36	9.36389e-10
2	36	9.30919e-10
3	36	9.09266e-10
4	36	9.01374e-10
5	36	1.03384e-09
6	36	1.00631e-09
7	36	6.82548e-10
8	36	5.57545e-10
9	36	5.29466e-10
10	36	5.51309e-10
11	36	6.12369e-10
12	36	7.27829e-10
13	36	9.5475e-10
14	36	1.45703e-09
15	36	1.91928e-09
16	36	1.31914e-09
17	36	7.57e-10
18	36	4.45865e-10
19	36	2.8073e-10
20	36	1.89127e-10
21	36	1.35182e-10
22	36	1.01522e-10
23	36	7.94139e-11
24	36	6.42337e-11
25	36	5.34097e-11
26	36	4.54407e-11
27	36	3.9411e-11
28	36	3.47417e-11
29	36	3.10518e-11
30	36	2.80848e-11
0	37	9.48692e-10
1	37	9.16187e-10
2	37	8.97129e-10
3	37	8.6421e-10
4	37	8.48889e-10
5	37	9.61358e-10
6	37	1.08595e-09
7	37	7.45792e-10
8	37	6.01257e-10
9	37	5.61571e-10
10	37	5.74822e-10
11	37	6.27195e-10
12	37	7.30592e-10
13	37	9.34251e-10
14	37	1.37919e-09
15	37	1.93754e-09
16	37	1.43328e-09
17	37	8.3163e-10
18	37	4.87024e-10
19	37	3.0386e-10
20	37	2.02875e-10
21	37	1.43854e-10
22	37	1.07293e-10
23	37	8.34478e-11
24	37	6.71466e-11
25	37	5.57776e-11
26	37	4.71159e-11
27	37	4.07306e-11
28	37	3.58009e-11
29	37	3.19163e-11
30	37	2.88007e-11
0	38	9.37471e-10
1	38	8.93581e-10
2	38	8.60654e-10
3	38	8.1814e-10
4	38	7.98793e-10
5	38	9.00948e-10
6	38	1.14794e-09
7	38	8.06986e-10
8	38	6.43533e-10
9	38	5.92324e-10
10	38	5.97252e-10
11	38	6.41596e-10
12	38	7.34494e-10
13	38	9.1925e-10
14	38	1.31891e-09
15	38	1.92433e-09
16	38	1.53381e-09
17	38	9.02886e-10
18	38	5.26749e-10
19	38	3.26102e-10
20	38	2.16003e-10
21	38	1.52073e-10
22	38	1.12726e-10
23	38	8.71989e-11
24	38	6.98591e-11
25	38	5.76104e-11
26	38	4.86656e-11
27	38	4.19452e-11
28	38	3.6773e-11
29	38	3.27077e-11
30	38	2.94547e-11
0	39	9.25459e-10
1	39	8.69661e-10
2	39	8.22983e-10
3	39	7.72496e-10
4	39	7.51802e-10
5	39	8.49852e-10
6	39	1.18688e-09
7	39	8.64283e-10
8	39	6.83232e-10
9	39	6.20968e-10
10	39	6.18054e-10
11	39	6.55117e-10
12	39	7.38958e-10
13	39	9.0834e-10
14	39	1.27259e-09
15	39	1.89251e-09
16	39	1.61852e-09
17	39	9.68736e-10
18	39	5.6396e-10
19	39	3.46892e-10
20	39	2.28202e-10
21	39	1.59663e-10
22	39	1.17714e-10
23	39	9.06357e-11
24	39	7.23245e-11
25	39	5.94401e-11
26	39	5.00626e-11
27	39	4.30379e-11
28	39	3.76452e-11
29	39	3.34163e-11
30	39	3.0039e-11
0	40	9.13393e-10
1	40	8.45793e-10
2	40	7.85972e-10
3	40	7.29055e-10
4	40	7.0898e-10
5	40	8.06703e-10
6	40	1.20107e-09
7	40	9.15895e-10
8	40	7.19202e-10
9	40	6.46749e-10
10	40	6.36669e-10
11	40	6.67338e-10
12	40	7.43507e-10
13	40	9.00495e-10
14	40	1.23732e-09
15	40	1.85352e-09
16	40	1.68669e-09
17	40	1.02736e-09
18	40	5.97587e-10
19	40	3.65663e-10
20	40	2.39165e-10
21	40	1.66446e-10
22	40	1.22149e-10
23	40	9.36777e-11
24	40	7.44983e-11
25	40	6.10476e-11
26	40	5.12865e-11
27	40	4.39926e-11
28	40	3.84057e-11
29	40	3.40328e-11
30	40	3.05465e-11
0	41	9.02088e-10
1	41	8.23494e-10
2	41	7.51709e-10
3	41	6.89787e-10
4	41	6.71572e-10
5	41	7.7106e-10
6	41	1.19476e-09
7	41	9.60225e-10
8	41	7.50352e-10
9	41	6.68954e-10
10	41	6.52707e-10
11	41	6.77886e-10
12	41	7.47751e-10
13	41	8.94956e-10
14	41	1.2109e-09
15	41	1.81541e-09
16	41	1.73893e-09
17	41	1.0772e-09
18	41	6.26631e-10
19	41	3.81876e-10
20	41	2.48597e-10
21	41	1.72258e-10
22	41	1.25933e-10
23	41	9.62627e-11
24	41	7.63391e-11
25	41	6.24053e-11
26	41	5.23174e-11
27	41	4.47952e-11
28	41	3.90437e-11
29	41	3.45492e-11
30	41	3.09711e-11
0	42	8.9234e-10
1	42	8.04273e-10
2	42	7.22318e-10
3	42	6.56682e-10
4	42	6.40852e-10
5	42	7.42954e-10
6	42	1.17744e-09
7	42	9.95957e-10
8	42	7.75695e-10
9	42	6.86947e-10
10	42	6.65638e-10
11	42	6.8644e-10
12	42	7.51375e-10
13	42	8.91168e-10
14	42	1.19176e-09
15	42	1.78299e-09
16	42	1.77675e-09
17	42	1.11708e-09
18	42	6.50207e-10
19	42	3.95045e-10
20	42	2.56237e-10
21	42	1.7695e-10
22	42	1.28974e-10
23	42	9.83354e-11
24	42	7.78113e-11
25	42	6.34884e-11
26	42	5.31382e-11
27	42	4.5433e-11
28	42	3.955e-11
29	42	3.49585e-11
30	42	3.13071e-11
0	43	8.84851e-10
1	43	7.89484e-10
2	43	6.99743e-10
3	43	6.31559e-10
4	43	6.17963e-10
5	43	7.22612e-10
6	43	1.15903e-09
7	43	1.02211e-09
8	43	7.9441e-10
9	43	7.00197e-10
10	43	6.75163e-10
11	43	6.9274e-10
12	43	7.54135e-10
13	43	8.88729e-10
14	43	1.17879e-09
15	43	1.7588e-09
16	43	1.80198e-09
17	43	1.14611e-09
18	43	6.67589e-10
19	43	4.04761e-10
20	43	2.61863e-10
21	43	1.80392e-10
22	43	1.31203e-10
23	43	9.98503e-11
24	43	7.8885e-11
25	43	6.42769e-11
26	43	5.3735e-11
27	43	4.58961e-11
28	43	3.99172e-11
29	43	3.5255e-11
30	43	3.15504e-11
0	44	8.8016e-10
1	44	7.80191e-10
2	44	6.8556e-10
3	44	6.15881e-10
4	44	6.03851e-10
5	44	7.1029e-10
6	44	1.14606e-09
7	44	1.03802e-09
8	44	8.05881e-10
9	44	7.08303e-10
10	44	6.80943e-10
11	44	6.96595e-10
12	44	7.55858e-10
13	44	8.87368e-10
14	44	1.17128e-09
15	44	1.74399e-09
16	44	1.81634e-09
17	44	1.16374e-09
18	44	6.78237e-10
19	44	4.10718e-10
20	44	2.65307e-10
21	44	1.82497e-10
22	44	1.32563e-10
23	44	1.00773e-10
24	44	7.95381e-11
25	44	6.47561e-11
26	44	5.40972e-11
27	44	4.6177e-11
28	44	4.01397e-11
29	44	3.54346e-11
30	44	3.16976e-11
0	45	8.78603e-10
1	45	7.77071e-10
2	45	6.80772e-10
3	45	6.10593e-10
4	45	5.9911e-10
5	45	7.06179e-10
6	45	1.14149e-09
7	45	1.04334e-09
8	45	8.09728e-10
9	45	7.1102e-10
10	45	6.82887e-10
11	45	6.97887e-10
12	45	7.56439e-10
13	45	8.86929e-10
14	45	1.16882e-09
15	45	1.73902e-09
16	45	1.82098e-09
17	45	1.16964e-09
18	45	6.81822e-10
19	45	4.12725e-10
20	45	2.66467e-10
21	45	1.83205e-10
22	45	1.3302e-10
23	45	1.01083e-10
24	45	7.97575e-11
25	45	6.49168e-11
26	45	5.42187e-11
27	45	4.62711e-11
28	45	4.02142e-11
29	45	3.54947e-11
30	45	3.17469e-11
