# Supplementary material for: Field-linked resonances of polar molecules
Source: Nature. 2023 Feb 1;614(7946):59–63. doi: 10.1038/s41586-022-05651-8 (PMC9891998; doi:10.1038/s41586-022-05651-8)
Supplement: Supplementary file 4 — Source Data Fig. 3 [file 41586_2022_5651_MOESM4_ESM.xlsx]

## Sheet: panel a
unitarity limit
230 nK: 2.62e-9 cm^3/s
700 nK: 1.50e-9 cm^3/s
230 nK
Detuning Delta/2π (MHz)	Beta_in (cm^3/s)	Beta_in error (cm^3/s)
0.9997	1.04e-10	1.26e-11
3.9997	1.04e-10	9.57e-12
7.9997	3.03e-10	3.75e-11
11.9997	1.73e-10	1.39e-11
15.9997	4.5e-11	7.14e-12
19.9997	2.19e-11	2.13e-12
5.9997	1.13e-10	1.92e-11
9.9997	4.22e-10	6.06e-11
6.9997	9.63e-11	2.43e-11
7.4997	1.32e-10	2.49e-11
8.9997	4.19e-10	4.97e-11
7.7497	2.49e-10	3.71e-11
24.9997	1.65e-11	5.64e-12
13.9997	5.65e-11	2.28e-11
10.9997	4.11e-10	6.06e-11
11.4997	2.12e-10	2.06e-11
12.9997	1.42e-10	1.76e-11
700 nK
Detuning Delta/2π (MHz)	Beta_in (cm^3/s)	Beta_in error (cm^3/s)
2.9997	1.25e-10	4.73e-12
4.9997	1.25e-10	5.41e-12
6.9997	1.96e-10	1.09e-11
8.9997	2.56e-10	1.09e-11
10.9997	1.94e-10	7.92e-12
12.9997	1.39e-10	4.43e-12
14.9997	1.06e-10	4.65e-12
16.9997	7.87e-11	3.34e-12
18.9997	7.51e-11	3.88e-12
20.9997	5.94e-11	2.91e-12
22.9997	6.01e-11	2.92e-12
24.9997	6.63e-11	5.18e-12
0.9997	1.27e-10	5.39e-12

## Sheet: panel b
Detuning Delta/2π (MHz)	Beta_in (cm^3/s)
	230 nK	700 nK	20 nK
0	6.31419e-09	4.7e-09	5.88e-09
1	6.39902e-09	4.73e-09	5.86e-09
2	5.99895e-09	4.49e-09	5.35e-09
3	5.21926e-09	4.05e-09	4.55e-09
4	4.23861e-09	3.51e-09	3.66e-09
5	3.24198e-09	3e-09	2.83e-09
6	2.37738e-09	2.62e-09	2.11e-09
7	1.75959e-09	2.47e-09	1.49e-09
8	1.52561e-09	2.62e-09	9.52e-10
9	2.04759e-09	3.2e-09	4.86e-10
10	5.6743e-09	4.74e-09	5.38e-09
11	6.82471e-09	5.6e-09	2.06e-09
12	5.4396e-09	5.16e-09	1.19e-09
13	4.0293e-09	4.35e-09	8.29e-10
14	2.9825e-09	3.54e-09	6.22e-10
15	2.24597e-09	2.85e-09	4.85e-10
16	1.7261e-09	2.3e-09	3.87e-10
17	1.35231e-09	1.87e-09	3.14e-10
18	1.07766e-09	1.53e-09	2.57e-10
19	8.71594e-10	1.26e-09	2.13e-10
20	7.14037e-10	1.05e-09	1.79e-10
21	5.91536e-10	8.77e-10	1.51e-10
22	4.94879e-10	7.41e-10	1.28e-10
23	4.1762e-10	6.3e-10	1.09e-10
24	3.55155e-10	5.4e-10	9.37e-11
25	3.04137e-10	4.65e-10	8.09e-11
26	2.62088e-10	4.03e-10	7.02e-11
27	2.27146e-10	3.51e-10	6.12e-11
28	1.97895e-10	3.08e-10	5.36e-11
29	1.73243e-10	2.71e-10	4.71e-11
30	1.52338e-10	2.39e-10	4.16e-11
