# Supplementary material for: Field-linked resonances of polar molecules
Source: Nature. 2023 Feb 1;614(7946):59–63. doi: 10.1038/s41586-022-05651-8 (PMC9891998; doi:10.1038/s41586-022-05651-8)
Supplement: Supplementary file 5 — Source Data Fig. 4 [file 41586_2022_5651_MOESM5_ESM.xlsx]

## Sheet: panel a
Experimental data:
Detuning Delta/2π (MHz)	Gamma_th/n (cm^3/s)	Gamma_th/n error (cm^3/s)
1	4.15442e-09	3.16469e-10
2	3.83267e-09	2.66114e-10
3	3.42136e-09	2.78434e-10
4	2.71302e-09	1.4687e-10
5	2.49716e-09	2.553e-10
6	2.75256e-09	3.25305e-10
7	2.95984e-09	1.94234e-10
8	3.3622e-09	4.03401e-10
8.25	4.15736e-09	4.22833e-10
8.5	4.43927e-09	3.01388e-10
9	4.9671e-09	2.74568e-10
10	5.34225e-09	5.61222e-10
11	4.34737e-09	4.04253e-10
12	3.33147e-09	1.76085e-10
13	3.02658e-09	2.94873e-10
14	2.4899e-09	1.69274e-10
16	1.93632e-09	5.34715e-10
18	1.82207e-09	2.57929e-10
20	4.03468e-10	3.77333e-10
22.5	6.0699e-10	3.34243e-10
25	-2.42172e-10	4.2195e-10
Coupled-channel calculation:
Detuning Delta/2π (MHz)	beta_th/n (cm^3/s) at xi=19°	min(beta_th/n) (cm^3/s) for 17°<xi<21°	max(beta_th/n) (cm^3/s) for 17°<xi<21°
0	6.31e-09	4.56e-09	8.3e-09
1	6.4e-09	4.62e-09	8.41e-09
2	6e-09	4.31e-09	7.94e-09
3	5.22e-09	3.74e-09	7e-09
4	4.24e-09	3.04e-09	5.75e-09
5	3.24e-09	2.37e-09	4.43e-09
6	2.38e-09	1.86e-09	3.22e-09
7	1.76e-09	1.65e-09	2.25e-09
8	1.53e-09	1.52e-09	2.21e-09
9	2.05e-09	1.42e-09	5.96e-09
10	5.67e-09	2.09e-09	7.39e-09
11	6.82e-09	5.66e-09	6.82e-09
12	5.44e-09	4.37e-09	6.19e-09
13	4.03e-09	3.22e-09	4.89e-09
14	2.98e-09	2.41e-09	3.64e-09
15	2.25e-09	1.84e-09	2.71e-09
16	1.73e-09	1.44e-09	2.06e-09
17	1.35e-09	1.14e-09	1.6e-09
18	1.08e-09	9.16e-10	1.26e-09
19	8.72e-10	7.47e-10	1.01e-09
20	7.14e-10	6.16e-10	8.22e-10
21	5.92e-10	5.13e-10	6.77e-10
22	4.95e-10	4.31e-10	5.64e-10
23	4.18e-10	3.66e-10	4.74e-10
24	3.55e-10	3.12e-10	4.01e-10
25	3.04e-10	2.68e-10	3.43e-10
26	2.62e-10	2.31e-10	2.95e-10
27	2.27e-10	2.01e-10	2.55e-10
28	1.98e-10	1.75e-10	2.22e-10
29	1.73e-10	1.54e-10	1.94e-10
30	1.52e-10	1.35e-10	1.35e-10
Born approximation:
Detuning Delta/2π (MHz)	beta_th/n (cm^3/s) at xi=19°
7.9	5.51207e-09
8	5.4057e-09
8.1	5.30111e-09
8.2	5.19828e-09
8.3	5.0972e-09
8.4	4.99788e-09
8.5	4.90029e-09
8.6	4.80442e-09
8.7	4.71027e-09
8.8	4.61782e-09
8.9	4.52705e-09
9	4.43795e-09
9.1	4.35051e-09
9.2	4.2647e-09
9.3	4.18051e-09
9.4	4.09791e-09
9.5	4.0169e-09
9.6	3.93744e-09
9.7	3.85952e-09
9.8	3.78312e-09
9.9	3.70822e-09
10	3.6348e-09
10.1	3.56282e-09
10.2	3.49228e-09
10.3	3.42315e-09
10.4	3.35541e-09
10.5	3.28903e-09
10.6	3.224e-09
10.7	3.16028e-09
10.8	3.09787e-09
10.9	3.03673e-09
11	2.97684e-09
11.1	2.91818e-09
11.2	2.86074e-09
11.3	2.80448e-09
11.4	2.74938e-09
11.5	2.69543e-09
11.6	2.6426e-09
11.7	2.59088e-09
11.8	2.54023e-09
11.9	2.49064e-09
12	2.44208e-09
12.1	2.39455e-09
12.2	2.34801e-09
12.3	2.30245e-09
12.4	2.25784e-09
12.5	2.21418e-09
12.6	2.17143e-09
12.7	2.12958e-09
12.8	2.08862e-09
12.9	2.04851e-09
13	2.00926e-09
13.1	1.97083e-09
13.2	1.93321e-09
13.3	1.89638e-09
13.4	1.86033e-09
13.5	1.82504e-09
13.6	1.79049e-09
13.7	1.75667e-09
13.8	1.72356e-09
13.9	1.69115e-09
14	1.65942e-09
14.1	1.62836e-09
14.2	1.59795e-09
14.3	1.56817e-09
14.4	1.53902e-09
14.5	1.51048e-09
14.6	1.48254e-09
14.7	1.45519e-09
14.8	1.4284e-09
14.9	1.40217e-09
15	1.37649e-09
15.1	1.35134e-09
15.2	1.32672e-09
15.3	1.30261e-09
15.4	1.27899e-09
15.5	1.25587e-09
15.6	1.23322e-09
15.7	1.21104e-09
15.8	1.18932e-09
15.9	1.16804e-09
16	1.1472e-09
16.1	1.12679e-09
16.2	1.1068e-09
16.3	1.08721e-09
16.4	1.06802e-09
16.5	1.04923e-09
16.6	1.03082e-09
16.7	1.01278e-09
16.8	9.95102e-10
16.9	9.77785e-10
17	9.60817e-10
17.1	9.44191e-10
17.2	9.27899e-10
17.3	9.11933e-10
17.4	8.96287e-10
17.5	8.80954e-10
17.6	8.65926e-10
17.7	8.51197e-10
17.8	8.3676e-10
17.9	8.2261e-10
18	8.08739e-10
18.1	7.95141e-10
18.2	7.81811e-10
18.3	7.68743e-10
18.4	7.55931e-10
18.5	7.43369e-10
18.6	7.31052e-10
18.7	7.18974e-10
18.8	7.07132e-10
18.9	6.95518e-10
19	6.84129e-10
19.1	6.7296e-10
19.2	6.62005e-10
19.3	6.5126e-10
19.4	6.40722e-10
19.5	6.30384e-10
19.6	6.20243e-10
19.7	6.10295e-10
19.8	6.00536e-10
19.9	5.90961e-10
20	5.81567e-10
20.1	5.7235e-10
20.2	5.63306e-10
20.3	5.54431e-10
20.4	5.45722e-10
20.5	5.37175e-10
20.6	5.28787e-10
20.7	5.20555e-10
20.8	5.12475e-10
20.9	5.04544e-10
21	4.96759e-10
21.1	4.89116e-10
21.2	4.81614e-10
21.3	4.74249e-10
21.4	4.67018e-10
21.5	4.59919e-10
21.6	4.52948e-10
21.7	4.46103e-10
21.8	4.39382e-10
21.9	4.32781e-10
22	4.26299e-10
22.1	4.19933e-10
22.2	4.1368e-10
22.3	4.07539e-10
22.4	4.01507e-10
22.5	3.95582e-10
22.6	3.89761e-10
22.7	3.84043e-10
22.8	3.78426e-10
22.9	3.72907e-10
23	3.67484e-10
23.1	3.62156e-10
23.2	3.56921e-10
23.3	3.51776e-10
23.4	3.46721e-10
23.5	3.41753e-10
23.6	3.3687e-10
23.7	3.32071e-10
23.8	3.27354e-10
23.9	3.22718e-10
24	3.18161e-10
24.1	3.13681e-10
24.2	3.09277e-10
24.3	3.04948e-10
24.4	3.00691e-10
24.5	2.96506e-10
24.6	2.92391e-10
24.7	2.88345e-10
24.8	2.84367e-10
24.9	2.80455e-10
25	2.76607e-10
Velocity distributions:
Velocity v (mm/s)	Normalized linear density n at Delta=2pi x 10 MHz	Normalized linear density n at Delta=2pi x 25 MHz
-23.545	0	0
-23.268	-0.000644	0.0004003
-22.991	0.0061262	-0.0003979
-22.714	0.0036222	0.0033513
-22.437	-0.0008	0.0082019
-22.16	-0.0024015	0.0045426
-21.883	0.0063185	0.0004615
-21.606	-0.0109785	0.000513
-21.329	-0.0046681	0.0017397
-21.052	-0.0020158	-0.0060865
-20.775	-6.81e-05	0.0071906
-20.498	0.0110174	-0.0001104
-20.221	0.0014136	-0.0078998
-19.944	-0.005924	-0.0052811
-19.667	0.0019103	-0.006913
-19.39	0.0058097	-0.0102361
-19.113	0.0101979	-0.0004668
-18.836	0.0066164	0.0231596
-18.559	0.0174237	-0.0099812
-18.282	0.0207368	-0.0160047
-18.005	0.0125446	-0.0004924
-17.728	0.0190273	0.009165
-17.451	0.0200471	-0.0099287
-17.174	0.0104535	-0.0013195
-16.897	0.0153392	0.0030695
-16.62	0.0108579	0.0171809
-16.343	0.0076638	-0.025572
-16.066	0.0146367	-0.0101705
-15.789	0.0001961	0.0135633
-15.512	-0.0141395	0.0138125
-15.235	0.0095557	-0.0152728
-14.958	0.0110917	0.0057934
-14.681	0.0115528	-0.0019751
-14.404	0.0305143	0.0024791
-14.127	0.0313617	0.00976
-13.85	0.0177926	0.0325412
-13.573	0.0487647	0.0239509
-13.296	0.0530856	0.0485276
-13.019	0.100684	0.0421546
-12.742	0.114482	0.067832
-12.465	0.0792578	0.0995797
-12.188	0.0906535	0.0836333
-11.911	0.100559	0.0784782
-11.634	0.113764	0.0834893
-11.357	0.161649	0.150049
-11.08	0.16069	0.123018
-10.803	0.16306	0.148495
-10.526	0.185219	0.160877
-10.249	0.222657	0.140669
-9.972	0.232851	0.218079
-9.695	0.262913	0.243373
-9.418	0.259109	0.258451
-9.141	0.300427	0.317308
-8.864	0.334805	0.316203
-8.587	0.383837	0.377135
-8.31	0.400513	0.378777
-8.033	0.477411	0.420998
-7.756	0.488141	0.47817
-7.479	0.482819	0.522003
-7.202	0.518242	0.550462
-6.925	0.523116	0.561429
-6.648	0.49967	0.560949
-6.371	0.537101	0.605843
-6.094	0.537595	0.624448
-5.817	0.542668	0.641639
-5.54	0.519118	0.583575
-5.263	0.534486	0.521695
-4.986	0.516937	0.48432
-4.709	0.536213	0.453512
-4.432	0.589808	0.457674
-4.155	0.596992	0.429445
-3.878	0.615686	0.455948
-3.601	0.616824	0.514229
-3.324	0.685575	0.631111
-3.047	0.739445	0.670054
-2.77	0.778254	0.730308
-2.493	0.849888	0.831275
-2.216	0.882136	0.911241
-1.939	0.935317	0.93674
-1.662	0.945649	0.984394
-1.385	0.935412	0.989067
-1.108	0.937782	0.933798
-0.831	1	0.960017
-0.554	0.980765	0.987651
-0.277	0.99573	1
0	0.939665	0.985224
0.277	0.963776	0.948624
0.554	0.909521	0.953943
0.831	0.922642	0.886682
1.108	0.947936	0.901155
1.385	0.911698	0.885804
1.662	0.920253	0.872214
1.939	0.909812	0.862403
2.216	0.816592	0.777932
2.493	0.789148	0.775044
2.77	0.752468	0.751766
3.047	0.735505	0.73359
3.324	0.727699	0.730766
3.601	0.723237	0.70017
3.878	0.674559	0.659512
4.155	0.678233	0.622183
4.432	0.622402	0.624759
4.709	0.590302	0.568053
4.986	0.542958	0.49782
5.263	0.503774	0.466205
5.54	0.47995	0.433528
5.817	0.425418	0.399413
6.094	0.412888	0.401458
6.371	0.465026	0.385358
6.648	0.488085	0.358135
6.925	0.444622	0.44411
7.202	0.454548	0.437316
7.479	0.440585	0.462238
7.756	0.443924	0.530663
8.033	0.435094	0.525444
8.31	0.471972	0.54137
8.587	0.477616	0.550642
8.864	0.374901	0.53474
9.141	0.361785	0.475785
9.418	0.332402	0.428737
9.695	0.312607	0.354401
9.972	0.239842	0.280988
10.249	0.225392	0.193156
10.526	0.201284	0.134296
10.803	0.181503	0.111477
11.08	0.158831	0.0962282
11.357	0.147048	0.0815839
11.634	0.131607	0.0866173
11.911	0.109133	0.0860449
12.188	0.0850825	0.0677883
12.465	0.0852015	0.0511602
12.742	0.0909028	0.0402739
13.019	0.0762739	0.0122381
13.296	0.0757938	-0.0070493
13.573	0.0823783	0.018265
13.85	0.0424662	-0.0170275
14.127	0.0181208	0.0047129
14.404	0.0298966	0.0279312
14.681	0.058863	0.0235088
14.958	0.0400551	0.015823
15.235	0.0378273	0.0096945
15.512	0.0413487	0.0357375
15.789	0.0261724	0.026721
16.066	0.0188599	0.0139084
16.343	-0.001383	-0.0038026
16.62	0.0138533	-0.001843
16.897	0.0389732	-0.0056173
17.174	0.0052072	0.0081865
17.451	0.01435	-0.0074455
17.728	-0.0062705	0.0064332
18.005	0.0085564	-0.0037936
18.282	-0.0064027	-0.0206377
18.559	0.0160807	-0.0132232
18.836	0.0071667	-0.0020388
19.113	0.0152131	-0.0065315
19.39	-0.0112906	-0.0059286
19.667	0.0053288	-0.0018939
19.944	0.0069372	-0.0038672
20.221	0.007651	-0.0171808
20.498	0.0089046	-0.0143171
20.775	0.0041271	-0.0105471
21.052	-0.0048585	0.0028597
21.329	-0.0043317	0.0045731
21.606	-0.0076407	-0.0002967
21.883	0.0002175	-0.0040159
22.16	-0.0051549	-0.0024372
22.437	-0.0016897	0.0058712
22.714	-0.0045594	-0.0017272
22.991	-0.0019948	-0.0020624
23.268	-0.0019003	0.0002757
23.545	0	0

## Sheet: panel b
Coupled-channel calculation:
Detuning Delta/2π (MHz)	Re(a_1x) (a0)	Im(a_1x) (a0)	Re(a_1y) (a0)	Im(a_1y) (a0)	Re(a_1z) (a0)	Im(a_1z) (a0)
0	421.866	-34.2214	-3595.11	-155.612	1270.92	-50.6308
1	420.618	-33.3765	-3717.99	-154.43	1263.04	-49.3685
2	420.986	-31.082	-3454.44	-135.399	1241.35	-45.8867
3	421.114	-27.7624	-2935.78	-110.466	1206.86	-40.8393
4	418.839	-23.9346	-2328.21	-87.2643	1161.3	-35.0322
5	412.685	-20.0605	-1725.74	-68.9664	1107.01	-29.1843
6	402.214	-16.4649	-1147.7	-57.8789	1046.69	-23.7926
7	387.843	-13.3243	-562.942	-57.3779	983.032	-19.1158
7.1	386.224	-13.0382	-501.477	-58.139	976.578	-18.6914
7.2	384.575	-12.7573	-438.866	-59.0359	970.117	-18.275
7.3	382.899	-12.4816	-375.265	-60.1709	963.65	-17.8665
7.4	381.195	-12.211	-310.291	-61.3617	957.18	-17.4659
7.5	379.466	-11.9457	-243.967	-62.9738	950.709	-17.0733
7.6	377.712	-11.6854	-176.008	-64.6725	944.239	-16.6884
7.7	375.933	-11.4302	-106.134	-66.8936	937.772	-16.3114
7.8	374.132	-11.1801	-34.1956	-69.22	931.309	-15.942
7.9	372.309	-10.935	40.2947	-72.0785	924.853	-15.5803
8	370.466	-10.6949	117.29	-75.0502	918.404	-15.2262
8.1	368.602	-10.4597	197.464	-78.6208	911.965	-14.8795
8.2	366.72	-10.2294	280.723	-82.4571	905.537	-14.5403
8.3	364.821	-10.004	368.047	-87.143	899.122	-14.2084
8.4	362.904	-9.78334	459.432	-92.2774	892.722	-13.8837
8.5	360.972	-9.5674	556.132	-98.5204	886.336	-13.5662
8.6	359.026	-9.35612	658.25	-105.208	879.968	-13.2557
8.7	357.065	-9.14943	767.102	-113.288	873.618	-12.9521
8.8	355.092	-8.94722	883.096	-121.839	867.288	-12.6553
8.9	353.107	-8.74954	1007.44	-132.422	860.979	-12.3652
9	351.111	-8.5562	1141.62	-144.059	854.692	-12.0818
9.1	349.105	-8.36732	1286.72	-158.673	848.427	-11.8048
9.2	347.089	-8.18251	1446.21	-175.383	842.188	-11.5342
9.3	345.066	-8.00197	1620.5	-195.21	835.973	-11.2699
9.4	343.034	-7.82547	1814.76	-219.378	829.785	-11.0118
9.5	340.996	-7.653	2030.89	-247.066	823.624	-10.7596
9.6	338.952	-7.48453	2273.9	-282.353	817.491	-10.5134
9.7	336.903	-7.31989	2551.11	-325.011	811.388	-10.273
9.8	334.849	-7.15915	2868.04	-379.5	805.314	-10.0383
9.9	332.792	-7.00207	3239.39	-451.598	799.27	-9.80921
10	330.732	-6.84853	3679.86	-543.381	793.258	-9.58555
10.1	328.669	-6.69864	4207.59	-668.636	787.279	-9.36721
10.2	326.605	-6.5521	4861.94	-843.791	781.331	-9.15409
10.3	324.539	-6.40888	5683.22	-1087.43	775.417	-8.94609
10.4	322.474	-6.26926	6741.62	-1466.11	769.537	-8.74318
10.5	320.409	-6.13269	8170.85	-2081.85	763.692	-8.54511
10.6	318.344	-5.99933	10176.9	-3163.28	757.881	-8.3519
10.7	316.281	-5.86926	13077.3	-5319.07	752.106	-8.1634
10.8	314.221	-5.74204	17242.2	-10431.5	746.367	-7.97938
10.9	312.162	-5.61773	19923	-24201.7	740.664	-7.79986
11	310.107	-5.49627	-1621.39	-42370.1	734.998	-7.62469
11.1	308.055	-5.37796	-21923.2	-23460	729.369	-7.45386
11.2	306.008	-5.2623	-18949.1	-10178.6	723.777	-7.28715
11.3	303.964	-5.1492	-14803.9	-5234.23	718.223	-7.12449
11.4	301.926	-5.03909	-11926.1	-3128.65	712.707	-6.96595
11.5	299.893	-4.93164	-9951.92	-2070.06	707.23	-6.81123
11.6	297.866	-4.8266	-8532.78	-1465.29	701.79	-6.66019
11.7	295.845	-4.72408	-7477.85	-1088.29	696.39	-6.5129
11.8	293.831	-4.62392	-6670.76	-836.079	691.028	-6.36923
11.9	291.823	-4.52614	-6032.45	-661.392	685.705	-6.22908
12	289.823	-4.43099	-5513.84	-538.834	680.422	-6.09244
12.1	287.83	-4.33826	-5083.76	-449.283	675.177	-5.95918
12.2	285.845	-4.24754	-4720.06	-380.113	669.972	-5.82907
12.3	283.868	-4.1588	-4408.02	-325.173	664.807	-5.70206
12.4	281.9	-4.07222	-4138.37	-281.008	659.681	-5.5782
12.5	279.94	-3.98777	-3903.84	-244.806	654.594	-5.45744
12.6	277.989	-3.90531	-3697.74	-214.783	649.547	-5.33963
12.7	276.047	-3.82486	-3514.55	-190.135	644.539	-5.2247
12.8	274.114	-3.74649	-3350.37	-170.145	639.571	-5.11264
12.9	272.192	-3.67014	-3202.28	-153.68	634.643	-5.00336
13	270.279	-3.59557	-3067.83	-139.56	629.754	-4.8967
14	251.727	-2.93907	-2185.24	-63.6373	583.017	-3.96187
15	234.305	-2.42255	-1712.3	-36.8133	540.1	-3.22916
16	218.074	-2.01553	-1409.6	-24.4703	500.809	-2.65265
17	203.035	-1.69431	-1195.65	-17.8239	464.907	-2.19702
18	189.154	-1.43993	-1034.85	-13.747	432.135	-1.83521
19	176.375	-1.23843	-909.013	-10.991	402.23	-1.5468
20	164.629	-1.07891	-807.484	-9.17555	374.937	-1.31615
21	153.841	-0.953063	-723.746	-7.85457	350.015	-1.13127
22	143.936	-0.854651	-653.487	-6.8704	327.24	-0.982654
23	134.84	-0.775814	-593.647	-6.08318	306.406	-0.862735
24	126.487	-0.713011	-542.094	-5.47463	287.323	-0.765511
25	118.803	-0.663064	-497.374	-4.92181	269.823	-0.687421
26	111.731	-0.623549	-458.215	-4.48126	253.749	-0.623571
27	105.211	-0.597413	-423.739	-4.16206	238.964	-0.573882
28	99.2039	-0.589212	-393.121	-3.93018	225.354	-0.540865
29	93.6406	-0.566334	-365.852	-3.58221	212.788	-0.508051
30	88.5138	-0.563285	-341.321	-3.3893	201.191	-0.488607
Fit of the resonanct elastic scattering length:
Detuning Delta/2π (MHz)	a_1y (a0)
0	-2154.75
0.25	-2132.02
0.5	-2105.67
0.75	-2075.74
1	-2042.31
1.25	-2005.44
1.5	-1965.24
1.75	-1921.8
2	-1875.24
2.25	-1825.69
2.5	-1773.25
2.75	-1718.06
3	-1660.22
3.25	-1599.83
3.5	-1536.98
3.75	-1471.74
4	-1404.15
4.25	-1334.23
4.5	-1261.97
4.75	-1187.3
5	-1110.13
5.25	-1030.28
5.5	-947.541
5.75	-861.589
6	-772.023
6.25	-678.314
6.5	-579.785
6.75	-475.566
7	-364.539
7.25	-245.26
7.5	-115.846
7.75	26.1914
8	184.192
8.25	362.732
8.5	568.241
8.75	810.029
9	1102.08
9.25	1466.41
9.5	1939.78
9.75	2588.44
10	3545.33
10.25	5121.77
10.5	8258.4
10.5	8258.4
10.51	8450.48
10.52	8650.6
10.53	8859.27
10.54	9077.07
10.55	9304.61
10.56	9542.56
10.57	9791.65
10.58	10052.7
10.59	10326.6
10.6	10614.3
10.61	10916.9
10.62	11235.5
10.63	11571.6
10.64	11926.6
10.65	12302
10.66	12699.9
10.67	13122.1
10.68	13571.1
10.69	14049.5
10.7	14560.3
10.71	15106.9
10.72	15693.1
10.73	16323.6
10.74	17003.4
10.75	17738.7
10.75	17738.7
10.76	18536.6
10.77	19405.3
10.78	20354.8
10.79	21397
10.8	22546
10.81	23819.3
10.82	25238.2
10.83	26829.2
10.84	28625.6
10.85	30670
10.86	33017.6
10.87	35741.4
10.88	38939.7
10.89	42748.3
10.9	47360.4
10.91	53060.4
10.92	60285
10.93	69740.1
10.94	82647.6
10.95	101321
10.96	130737
10.97	183906
10.98	309089
10.99	959563
11	-875612
11	-875612
11.01	-301444
11.02	-182353
11.03	-130861
11.04	-102136
11.05	-83812.2
11.06	-71105.6
11.07	-61776.6
11.08	-54636.4
11.09	-48995.5
11.1	-44426.5
11.11	-40650.2
11.12	-37476.9
11.13	-34772.6
11.14	-32440.7
11.15	-30409
11.16	-28623.1
11.17	-27041
11.18	-25629.5
11.19	-24362.5
11.2	-23218.9
11.21	-22181.4
11.22	-21236
11.23	-20370.8
11.24	-19576.1
11.25	-18843.6
11.25	-18843.6
11.26	-18166.3
11.27	-17538.1
11.28	-16953.9
11.29	-16409.2
11.3	-15900.1
11.31	-15423.2
11.32	-14975.6
11.33	-14554.6
11.34	-14158
11.35	-13783.6
11.36	-13429.6
11.37	-13094.5
11.38	-12776.7
11.39	-12475
11.4	-12188.1
11.41	-11914.9
11.42	-11654.6
11.43	-11406.2
11.44	-11168.8
11.45	-10941.9
11.46	-10724.7
11.47	-10516.5
11.48	-10316.9
11.49	-10125.4
11.5	-9941.34
11.5	-9941.34
11.75	-6915.64
12	-5382.67
12.25	-4450.98
12.5	-3821.38
12.75	-3365.09
13	-3017.55
13.25	-2742.83
13.5	-2519.31
13.75	-2333.24
14	-2175.41
14.25	-2039.45
14.5	-1920.79
14.75	-1816.08
15	-1722.81
15.25	-1639.03
15.5	-1563.24
15.75	-1494.25
16	-1431.1
16.25	-1373.01
16.5	-1319.34
16.75	-1269.55
17	-1223.21
17.25	-1179.94
17.5	-1139.42
17.75	-1101.36
18	-1065.55
18.25	-1031.77
18.5	-999.834
18.75	-969.596
19	-940.914
19.25	-913.664
19.5	-887.736
19.75	-863.034
20	-839.469
20.25	-816.961
20.5	-795.44
20.75	-774.84
21	-755.104
21.25	-736.177
21.5	-718.01
21.75	-700.558
22	-683.78
22.25	-667.639
22.5	-652.098
22.75	-637.127
23	-622.694
23.25	-608.771
23.5	-595.334
23.75	-582.357
24	-569.819
24.25	-557.698
24.5	-545.975
24.75	-534.631
25	-523.65
