# Supplementary material for: Field-linked resonances of polar molecules
Source: Nature. 2023 Feb 1;614(7946):59–63. doi: 10.1038/s41586-022-05651-8 (PMC9891998; doi:10.1038/s41586-022-05651-8)
Supplement: Supplementary file 6 — Source Data Extended Data Fig. 2 [file 41586_2022_5651_MOESM6_ESM.xlsx]

## Sheet: panel a
data
Phase phi (deg)	Rabi frequency Omega/2π (MHz)
	sigma-	sigma- error	pi	pi error	sigma+	sigma+ error
-93.46	17.23	0.32	1.3	0.07	7.85	0.16
-65.74	14.86	0.21	1.19	0.06	9.24	0.31
-40.54	13.33	0.25	1.05	0.05	11.29	0.23
-20.38	12.02	0.28	1.3	0.03	12.59	0.35
-0.22	9.88	0.17	1.65	0.05	13.45	0.37
19.94	7.27	0.12	1.76	0.04	13.93	0.42
40.1	5.79	0.05	1.93	0.02	13.71	0.29
60.26	4.1	0.04	2.31	0.05	14.01	0.38
80.42	2.12	0.04	2.59	0.06	13.98	0.34
100.58	0.41	0.02	2.81	0.04	14.18	0.18
120.74	2.98	0.06	2.94	0.05	14.43	0.3
140.9	6.43	0.09	3.3	0.05	13.82	0.29
150.98	8.06	0.08	3.29	0.03	13.31	0.28
fit
Phase phi (deg)	Rabi frequency Omega/2π (MHz)
	sigma-	pi	sigma+
-152.5	12.8788	2.57579	9.81711
-151.5	12.9467	2.56245	9.7704
-150.5	13.0135	2.54896	9.72426
-149.5	13.0794	2.53532	9.67871
-148.5	13.1443	2.52154	9.63377
-147.5	13.2082	2.50761	9.58947
-146.5	13.2711	2.49354	9.54583
-145.5	13.3329	2.47933	9.50286
-144.5	13.3938	2.46498	9.4606
-143.5	13.4536	2.4505	9.41906
-142.5	13.5124	2.43588	9.37827
-141.5	13.5702	2.42113	9.33825
-140.5	13.627	2.40625	9.29902
-139.5	13.6827	2.39124	9.26061
-138.5	13.7374	2.37611	9.22303
-137.5	13.791	2.36085	9.18631
-136.5	13.8436	2.34547	9.15046
-135.5	13.8951	2.32997	9.11552
-134.5	13.9455	2.31436	9.0815
-133.5	13.9949	2.29863	9.04842
-132.5	14.0433	2.28279	9.0163
-131.5	14.0905	2.26684	8.98517
-130.5	14.1367	2.25078	8.95504
-129.5	14.1818	2.23462	8.92593
-128.5	14.2259	2.21836	8.89787
-127.5	14.2688	2.202	8.87086
-126.5	14.3107	2.18555	8.84493
-125.5	14.3514	2.169	8.8201
-124.5	14.3911	2.15236	8.79637
-123.5	14.4297	2.13564	8.77378
-122.5	14.4672	2.11883	8.75233
-121.5	14.5036	2.10194	8.73204
-120.5	14.5389	2.08498	8.71292
-119.5	14.573	2.06794	8.69498
-118.5	14.6061	2.05083	8.67825
-117.5	14.638	2.03366	8.66273
-116.5	14.6689	2.01642	8.64843
-115.5	14.6986	1.99912	8.63537
-114.5	14.7272	1.98176	8.62354
-113.5	14.7547	1.96436	8.61297
-112.5	14.781	1.9469	8.60366
-111.5	14.8063	1.9294	8.59561
-110.5	14.8304	1.91187	8.58884
-109.5	14.8533	1.89429	8.58335
-108.5	14.8752	1.87669	8.57913
-107.5	14.8959	1.85906	8.5762
-106.5	14.9155	1.84141	8.57456
-105.5	14.9339	1.82374	8.57421
-104.5	14.9512	1.80606	8.57514
-103.5	14.9673	1.78837	8.57736
-102.5	14.9824	1.77068	8.58087
-101.5	14.9963	1.75299	8.58566
-100.5	15.009	1.73532	8.59173
-99.5	15.0206	1.71766	8.59908
-98.5	15.031	1.70002	8.60769
-97.5	15.0403	1.68241	8.61757
-96.5	15.0485	1.66483	8.62871
-95.5	15.0555	1.64729	8.64109
-94.5	15.0614	1.6298	8.65471
-93.5	15.0661	1.61236	8.66956
-92.5	15.0697	1.59499	8.68563
-91.5	15.0721	1.57768	8.70291
-90.5	15.0734	1.56045	8.72138
-89.5	15.0735	1.5433	8.74102
-88.5	15.0725	1.52624	8.76184
-87.5	15.0703	1.50929	8.78381
-86.5	15.067	1.49244	8.80691
-85.5	15.0626	1.47571	8.83114
-84.5	15.057	1.45911	8.85647
-83.5	15.0502	1.44265	8.88288
-82.5	15.0423	1.42633	8.91037
-81.5	15.0333	1.41017	8.93891
-80.5	15.0231	1.39418	8.96848
-79.5	15.0117	1.37836	8.99906
-78.5	14.9993	1.36274	9.03064
-77.5	14.9856	1.34731	9.06319
-76.5	14.9709	1.3321	9.0967
-75.5	14.955	1.31711	9.13113
-74.5	14.9379	1.30236	9.16648
-73.5	14.9198	1.28786	9.20273
-72.5	14.9005	1.27362	9.23984
-71.5	14.88	1.25966	9.27779
-70.5	14.8584	1.24599	9.31658
-69.5	14.8357	1.23261	9.35617
-68.5	14.8119	1.21956	9.39654
-67.5	14.7869	1.20684	9.43767
-66.5	14.7608	1.19447	9.47953
-65.5	14.7336	1.18245	9.52211
-64.5	14.7052	1.17082	9.56539
-63.5	14.6758	1.15957	9.60933
-62.5	14.6452	1.14873	9.65392
-61.5	14.6135	1.13831	9.69914
-60.5	14.5807	1.12832	9.74495
-59.5	14.5468	1.11879	9.79135
-58.5	14.5118	1.10972	9.83831
-57.5	14.4756	1.10113	9.8858
-56.5	14.4384	1.09303	9.93381
-55.5	14.4001	1.08544	9.98231
-54.5	14.3606	1.07837	10.0313
-53.5	14.3201	1.07183	10.0807
-52.5	14.2785	1.06584	10.1305
-51.5	14.2358	1.0604	10.1808
-50.5	14.192	1.05552	10.2314
-49.5	14.1471	1.05123	10.2824
-48.5	14.1012	1.04751	10.3338
-47.5	14.0542	1.04438	10.3854
-46.5	14.0061	1.04185	10.4374
-45.5	13.9569	1.03992	10.4896
-44.5	13.9067	1.0386	10.5421
-43.5	13.8554	1.03789	10.5949
-42.5	13.8031	1.03778	10.6479
-41.5	13.7497	1.03829	10.701
-40.5	13.6953	1.0394	10.7544
-39.5	13.6398	1.04113	10.8079
-38.5	13.5833	1.04345	10.8616
-37.5	13.5258	1.04637	10.9154
-36.5	13.4672	1.04989	10.9693
-35.5	13.4076	1.05399	11.0233
-34.5	13.347	1.05867	11.0774
-33.5	13.2853	1.06392	11.1315
-32.5	13.2227	1.06973	11.1857
-31.5	13.159	1.07608	11.2398
-30.5	13.0944	1.08297	11.294
-29.5	13.0287	1.09039	11.3482
-28.5	12.962	1.09831	11.4024
-27.5	12.8944	1.10673	11.4565
-26.5	12.8258	1.11564	11.5106
-25.5	12.7562	1.12502	11.5646
-24.5	12.6856	1.13485	11.6184
-23.5	12.6141	1.14512	11.6722
-22.5	12.5416	1.15582	11.7259
-21.5	12.4682	1.16693	11.7794
-20.5	12.3938	1.17844	11.8328
-19.5	12.3184	1.19033	11.8861
-18.5	12.2421	1.20258	11.9391
-17.5	12.1649	1.21518	11.992
-16.5	12.0868	1.22812	12.0446
-15.5	12.0077	1.24139	12.0971
-14.5	11.9278	1.25496	12.1493
-13.5	11.8469	1.26882	12.2013
-12.5	11.7651	1.28297	12.253
-11.5	11.6824	1.29738	12.3044
-10.5	11.5988	1.31205	12.3556
-9.5	11.5144	1.32696	12.4064
-8.5	11.4291	1.3421	12.457
-7.5	11.3429	1.35745	12.5073
-6.5	11.2558	1.37301	12.5572
-5.5	11.1679	1.38876	12.6068
-4.5	11.0791	1.40469	12.656
-3.5	10.9895	1.4208	12.7049
-2.5	10.899	1.43706	12.7534
-1.5	10.8078	1.45348	12.8015
-0.5	10.7157	1.47003	12.8493
0.5	10.6227	1.48672	12.8966
1.5	10.529	1.50353	12.9435
2.5	10.4345	1.52045	12.99
3.5	10.3391	1.53747	13.0361
4.5	10.243	1.55458	13.0817
5.5	10.1461	1.57179	13.1269
6.5	10.0485	1.58907	13.1716
7.5	9.95003	1.60643	13.2159
8.5	9.85085	1.62384	13.2596
9.5	9.75091	1.64132	13.3029
10.5	9.65022	1.65884	13.3457
11.5	9.54881	1.6764	13.388
12.5	9.44666	1.69401	13.4298
13.5	9.3438	1.71164	13.4711
14.5	9.24022	1.72929	13.5118
15.5	9.13594	1.74696	13.552
16.5	9.03097	1.76464	13.5917
17.5	8.92531	1.78233	13.6308
18.5	8.81896	1.80002	13.6694
19.5	8.71195	1.8177	13.7074
20.5	8.60427	1.83538	13.7449
21.5	8.49594	1.85304	13.7817
22.5	8.38696	1.87067	13.818
23.5	8.27734	1.88829	13.8537
24.5	8.16709	1.90587	13.8888
25.5	8.05622	1.92342	13.9233
26.5	7.94474	1.94094	13.9572
27.5	7.83265	1.95841	13.9905
28.5	7.71997	1.97583	14.0231
29.5	7.60669	1.9932	14.0552
30.5	7.49284	2.01052	14.0866
31.5	7.37842	2.02778	14.1173
32.5	7.26343	2.04498	14.1475
33.5	7.14789	2.06211	14.1769
34.5	7.03181	2.07917	14.2058
35.5	6.91519	2.09616	14.234
36.5	6.79805	2.11308	14.2615
37.5	6.68039	2.12991	14.2883
38.5	6.56221	2.14666	14.3145
39.5	6.44354	2.16333	14.34
40.5	6.32438	2.17991	14.3649
41.5	6.20474	2.1964	14.389
42.5	6.08462	2.21279	14.4125
43.5	5.96404	2.22908	14.4353
44.5	5.84301	2.24528	14.4574
45.5	5.72153	2.26137	14.4788
46.5	5.59962	2.27736	14.4995
47.5	5.47728	2.29323	14.5195
48.5	5.35452	2.309	14.5388
49.5	5.23135	2.32465	14.5573
50.5	5.10779	2.34019	14.5752
51.5	4.98384	2.35561	14.5923
52.5	4.85951	2.37091	14.6088
53.5	4.7348	2.38609	14.6245
54.5	4.60974	2.40114	14.6395
55.5	4.48433	2.41607	14.6538
56.5	4.35857	2.43086	14.6673
57.5	4.23248	2.44552	14.6801
58.5	4.10607	2.46006	14.6922
59.5	3.97935	2.47445	14.7035
60.5	3.85233	2.48871	14.7141
61.5	3.72501	2.50282	14.724
62.5	3.5974	2.5168	14.7331
63.5	3.46953	2.53063	14.7415
64.5	3.34139	2.54432	14.7492
65.5	3.21299	2.55786	14.7561
66.5	3.08435	2.57125	14.7623
67.5	2.95548	2.58449	14.7677
68.5	2.82638	2.59758	14.7724
69.5	2.69706	2.61052	14.7763
70.5	2.56754	2.6233	14.7795
71.5	2.43783	2.63592	14.782
72.5	2.30793	2.64838	14.7837
73.5	2.17785	2.66069	14.7846
74.5	2.04761	2.67283	14.7848
75.5	1.91721	2.68481	14.7843
76.5	1.78666	2.69662	14.783
77.5	1.65598	2.70827	14.781
78.5	1.52517	2.71975	14.7782
79.5	1.39425	2.73106	14.7747
80.5	1.26322	2.7422	14.7704
81.5	1.13209	2.75318	14.7654
82.5	1.00088	2.76397	14.7596
83.5	0.869594	2.7746	14.7531
84.5	0.73824	2.78504	14.7459
85.5	0.606829	2.79532	14.7379
86.5	0.475372	2.80541	14.7291
87.5	0.343879	2.81533	14.7197
88.5	0.212361	2.82506	14.7095
89.5	0.0808267	2.83462	14.6985
90.5	0.0507216	2.84399	14.6868
91.5	0.182256	2.85318	14.6744
92.5	0.31378	2.86218	14.6613
93.5	0.445279	2.871	14.6474
94.5	0.576745	2.87964	14.6328
95.5	0.708167	2.88808	14.6175
96.5	0.839536	2.89634	14.6015
97.5	0.97084	2.90441	14.5847
98.5	1.10207	2.91229	14.5672
99.5	1.23322	2.91998	14.5491
100.5	1.36427	2.92748	14.5302
101.5	1.49522	2.93479	14.5106
102.5	1.62605	2.9419	14.4902
103.5	1.75676	2.94882	14.4692
104.5	1.88734	2.95555	14.4475
105.5	2.01777	2.96208	14.4251
106.5	2.14805	2.96841	14.402
107.5	2.27817	2.97455	14.3782
108.5	2.40811	2.98049	14.3538
109.5	2.53787	2.98623	14.3286
110.5	2.66744	2.99177	14.3028
111.5	2.7968	2.99712	14.2763
112.5	2.92595	3.00226	14.2492
113.5	3.05488	3.00721	14.2214
114.5	3.18357	3.01195	14.1929
115.5	3.31202	3.01649	14.1638
116.5	3.44022	3.02083	14.134
117.5	3.56816	3.02497	14.1036
118.5	3.69583	3.02891	14.0725
119.5	3.82321	3.03264	14.0408
120.5	3.9503	3.03617	14.0085
121.5	4.0771	3.0395	13.9756
122.5	4.20358	3.04262	13.942
123.5	4.32974	3.04554	13.9078
124.5	4.45557	3.04825	13.8731
125.5	4.58107	3.05076	13.8377
126.5	4.70621	3.05307	13.8017
127.5	4.831	3.05516	13.7652
128.5	4.95541	3.05706	13.7281
129.5	5.07945	3.05874	13.6904
130.5	5.20311	3.06022	13.6521
131.5	5.32637	3.0615	13.6133
132.5	5.44922	3.06256	13.5739
133.5	5.57165	3.06343	13.534
134.5	5.69367	3.06408	13.4936
135.5	5.81525	3.06453	13.4526
136.5	5.93638	3.06477	13.4111
137.5	6.05706	3.06481	13.3691
138.5	6.17729	3.06464	13.3265
139.5	6.29704	3.06426	13.2835
140.5	6.41631	3.06367	13.24
141.5	6.5351	3.06288	13.196
142.5	6.65338	3.06188	13.1515
143.5	6.77116	3.06068	13.1066
144.5	6.88843	3.05927	13.0612
145.5	7.00517	3.05765	13.0154
146.5	7.12137	3.05583	12.9691
147.5	7.23704	3.0538	12.9224
148.5	7.35215	3.05157	12.8753
149.5	7.4667	3.04913	12.8278
150.5	7.58069	3.04649	12.7799
151.5	7.69409	3.04364	12.7316
152.5	7.80691	3.04059	12.6829
153.5	7.91914	3.03733	12.6339
154.5	8.03076	3.03387	12.5845
155.5	8.14177	3.03021	12.5348
156.5	8.25217	3.02634	12.4847
157.5	8.36193	3.02227	12.4343
158.5	8.47105	3.018	12.3836
159.5	8.57954	3.01352	12.3326
160.5	8.68736	3.00885	12.2813
161.5	8.79453	3.00397	12.2297
162.5	8.90103	2.99889	12.1779
163.5	9.00685	2.99362	12.1258
164.5	9.11198	2.98814	12.0735
165.5	9.21642	2.98247	12.021
166.5	9.32015	2.9766	11.9682
167.5	9.42318	2.97053	11.9153
168.5	9.52549	2.96426	11.8621
169.5	9.62708	2.9578	11.8088
170.5	9.72793	2.95114	11.7554
171.5	9.82804	2.94428	11.7018
172.5	9.9274	2.93724	11.648
173.5	10.026	2.93	11.5942
174.5	10.1238	2.92256	11.5403
175.5	10.2209	2.91494	11.4862
176.5	10.3172	2.90712	11.4322
177.5	10.4127	2.89912	11.378
178.5	10.5074	2.89092	11.3238
179.5	10.6013	2.88254	11.2697
180.5	10.6945	2.87397	11.2155
181.5	10.7867	2.86521	11.1613
182.5	10.8782	2.85627	11.1071
183.5	10.9689	2.84714	11.053
184.5	11.0587	2.83783	10.999
185.5	11.1476	2.82834	10.945
186.5	11.2357	2.81867	10.8912
187.5	11.323	2.80881	10.8374
188.5	11.4094	2.79878	10.7838
189.5	11.4949	2.78857	10.7304
190.5	11.5796	2.77818	10.6771
191.5	11.6634	2.76762	10.624
192.5	11.7462	2.75688	10.5711
193.5	11.8282	2.74597	10.5185
194.5	11.9093	2.73488	10.4661
195.5	11.9895	2.72363	10.414
196.5	12.0688	2.71221	10.3621
197.5	12.1471	2.70062	10.3106
198.5	12.2245	2.68886	10.2594
199.5	12.301	2.67694	10.2086
200.5	12.3766	2.66485	10.1581
201.5	12.4512	2.6526	10.1081
202.5	12.5249	2.64019	10.0584
203.5	12.5976	2.62762	10.0092
204.5	12.6693	2.6149	9.96042
205.5	12.7401	2.60201	9.91214
206.5	12.81	2.58898	9.86436
207.5	12.8788	2.57579	9.81711

## Sheet: panel b
data
Phase phi (deg)	Ellipticity xi (deg)	Ellipticity xi error (deg)
-93.46	27.2	0.2
-65.74	34.95	0.3
-40.54	43.2	1.2
-20.38	39.9	0.6
-0.22	32.8	0.4
19.94	24.65	0.3
40.1	20.4	0.4
60.26	14.35	0.5
80.42	7.6	0.6
100.58	1.45	0.7
120.74	10.25	0.7
140.9	22	1.2
150.98	27.6	1.4
calculation
Phase phi (deg)	Ellipticity xi (deg)
	lower bound	upper bound
-97.5	31.1236	33.0762
-96.5	31.1621	33.1103
-95.5	31.2053	33.15
-94.5	31.2532	33.1953
-93.5	31.3058	33.2462
-92.5	31.363	33.3025
-91.5	31.4249	33.3643
-90.5	31.4914	33.4314
-89.5	31.5626	33.504
-88.5	31.6383	33.5817
-87.5	31.7186	33.6648
-86.5	31.8034	33.753
-85.5	31.8928	33.8463
-84.5	31.9866	33.9447
-83.5	32.0848	34.0481
-82.5	32.1873	34.1564
-81.5	32.2942	34.2697
-80.5	32.4053	34.3877
-79.5	32.5207	34.5105
-78.5	32.6402	34.638
-77.5	32.7637	34.7701
-76.5	32.8913	34.9068
-75.5	33.0229	35.048
-74.5	33.1583	35.1936
-73.5	33.2976	35.3436
-72.5	33.4405	35.4979
-71.5	33.5872	35.6564
-70.5	33.7374	35.8191
-69.5	33.891	35.986
-68.5	34.0481	36.1569
-67.5	34.2085	36.3317
-66.5	34.372	36.5106
-65.5	34.5387	36.6932
-64.5	34.7083	36.8797
-63.5	34.8808	37.0699
-62.5	35.0561	37.2638
-61.5	35.234	37.4613
-60.5	35.4144	37.6623
-59.5	35.5972	37.8669
-58.5	35.7822	38.0749
-57.5	35.9693	38.2863
-56.5	36.1583	38.501
-55.5	36.349	38.719
-54.5	36.5412	38.9402
-53.5	36.7348	39.1645
-52.5	36.9295	39.392
-51.5	37.1251	39.6225
-50.5	37.3213	39.8561
-49.5	37.5178	40.0926
-48.5	37.7143	40.332
-47.5	37.9106	40.5743
-46.5	38.1061	40.8194
-45.5	38.3004	41.0673
-44.5	38.4932	41.3178
-43.5	38.6839	41.5711
-42.5	38.8719	41.827
-41.5	39.0566	42.0855
-40.5	39.2372	42.3466
-39.5	39.413	42.6101
-38.5	39.5832	42.8761
-37.5	39.7466	43.1446
-36.5	39.9023	43.4155
-35.5	40.049	43.6887
-34.5	40.1856	43.9642
-33.5	40.3107	44.242
-32.5	40.423	44.5221
-31.5	40.5209	44.8044
-30.5	40.6031	44.9983
-29.5	40.6604	44.9965
-28.5	40.5889	44.9996
-27.5	40.4975	44.9974
-26.5	40.3867	44.9974
-25.5	40.2577	44.9995
-24.5	40.1114	44.8469
-23.5	39.9491	44.5598
-22.5	39.7719	44.2706
-21.5	39.581	43.9792
-20.5	39.3774	43.6859
-19.5	39.1623	43.3904
-18.5	38.9364	43.093
-17.5	38.7009	42.7936
-16.5	38.4563	42.4923
-15.5	38.2036	42.189
-14.5	37.9433	41.8839
-13.5	37.676	41.5768
-12.5	37.4022	41.268
-11.5	37.1225	40.9572
-10.5	36.8372	40.6447
-9.5	36.5468	40.3304
-8.5	36.2515	40.0144
-7.5	35.9517	39.6966
-6.5	35.6477	39.377
-5.5	35.3396	39.0558
-4.5	35.0278	38.7329
-3.5	34.7124	38.4083
-2.5	34.3936	38.0821
-1.5	34.0715	37.7542
-0.5	33.7464	37.4248
0.5	33.4183	37.0937
1.5	33.0873	36.761
2.5	32.7537	36.4268
3.5	32.4174	36.0911
4.5	32.0786	35.7538
5.5	31.7374	35.415
6.5	31.3938	35.0747
7.5	31.0479	34.7329
8.5	30.6998	34.3896
9.5	30.3496	34.0449
10.5	29.9973	33.6987
11.5	29.6429	33.3511
12.5	29.2866	33.002
13.5	28.9283	32.6515
14.5	28.5681	32.2997
15.5	28.206	31.9464
16.5	27.8421	31.5918
17.5	27.4765	31.2358
18.5	27.1091	30.8785
19.5	26.74	30.5198
20.5	26.3692	30.1598
21.5	25.9967	29.7984
22.5	25.6226	29.4358
23.5	25.247	29.0718
24.5	24.8697	28.7066
25.5	24.4909	28.34
26.5	24.1105	27.9722
27.5	23.7287	27.6032
28.5	23.3453	27.2329
29.5	22.9605	26.8613
30.5	22.5742	26.4886
31.5	22.1865	26.1146
32.5	21.7974	25.7394
33.5	21.4069	25.363
34.5	21.015	24.9854
35.5	20.6218	24.6066
36.5	20.2272	24.2266
37.5	19.8312	23.8455
38.5	19.434	23.4633
39.5	19.0354	23.0798
40.5	18.6356	22.6953
41.5	18.2345	22.3097
42.5	17.8321	21.9229
43.5	17.4285	21.535
44.5	17.0236	21.1461
45.5	16.6175	20.756
46.5	16.2103	20.3649
47.5	15.8018	19.9727
48.5	15.3922	19.5795
49.5	14.9814	19.1853
50.5	14.5694	18.79
51.5	14.1563	18.3937
52.5	13.7421	17.9964
53.5	13.3268	17.5981
54.5	12.9103	17.1988
55.5	12.4928	16.7986
56.5	12.0742	16.3974
57.5	11.6546	15.9953
58.5	11.2339	15.5922
59.5	10.8122	15.1882
60.5	10.3894	14.7833
61.5	9.96569	14.3775
62.5	9.54096	13.9709
63.5	9.11526	13.5634
64.5	8.68859	13.155
65.5	8.26098	12.7458
66.5	7.83244	12.3358
67.5	7.40299	11.925
68.5	6.97263	11.5134
69.5	6.54139	11.101
70.5	6.10927	10.6878
71.5	5.67631	10.274
72.5	5.2425	9.85937
73.5	4.80787	9.44407
74.5	4.37244	9.02808
75.5	3.93621	8.61142
76.5	3.49922	8.19411
77.5	3.06147	7.77618
78.5	2.62298	7.35763
79.5	2.18377	6.93848
80.5	1.74386	6.51877
81.5	1.30327	6.0985
82.5	0.862013	5.6777
83.5	0.42011	5.2564
84.5	-0.0224196	4.83461
85.5	-0.465556	4.41235
86.5	-0.909277	3.98965
87.5	-1.22604	3.56654
88.5	-1.2297	3.14303
89.5	-1.22794	2.71915
90.5	-1.2273	2.68966
91.5	-1.22995	3.13601
92.5	-1.22667	3.58283
93.5	-1.02043	4.03009
94.5	-0.595096	4.47777
95.5	-0.169546	4.92584
96.5	0.256187	5.37429
97.5	0.682074	5.82308
98.5	1.10809	6.27221
99.5	1.53419	6.72163
100.5	1.96036	7.17133
101.5	2.38656	7.62129
102.5	2.81275	8.07147
103.5	3.23892	8.52186
104.5	3.66501	8.97243
105.5	4.091	9.42315
106.5	4.51686	9.874
107.5	4.94254	10.3249
108.5	5.36801	10.776
109.5	5.79323	11.227
110.5	6.21817	11.6781
111.5	6.64278	12.1292
112.5	7.06703	12.5802
113.5	7.49087	13.0312
114.5	7.91427	13.4821
115.5	8.33717	13.9328
116.5	8.75954	14.3834
117.5	9.18133	14.8338
118.5	9.6025	15.284
119.5	10.023	15.734
120.5	10.4428	16.1837
121.5	10.8618	16.633
122.5	11.28	17.0821
123.5	11.6973	17.5308
124.5	12.1137	17.979
125.5	12.5291	18.4269
126.5	12.9435	18.8743
127.5	13.3568	19.3212
128.5	13.769	19.7675
129.5	14.18	20.2133
130.5	14.5897	20.6585
131.5	14.998	21.1031
132.5	15.405	21.547
133.5	15.8105	21.9902
134.5	16.2145	22.4326
135.5	16.6169	22.8743
136.5	17.0177	23.3152
137.5	17.4167	23.7553
138.5	17.8139	24.1944
139.5	18.2092	24.6327
140.5	18.6025	25.07
141.5	18.9938	25.5063
142.5	19.3829	25.9416
143.5	19.7698	26.3758
144.5	20.1544	26.809
145.5	20.5366	27.241
146.5	20.9163	27.6718
147.5	21.2934	28.1014
148.5	21.6678	28.5297
149.5	22.0394	28.9568
150.5	22.408	29.3825
151.5	22.7737	29.8069
152.5	23.1362	30.2298
