# Supplementary material for: Field-linked resonances of polar molecules
Source: Nature. 2023 Feb 1;614(7946):59–63. doi: 10.1038/s41586-022-05651-8 (PMC9891998; doi:10.1038/s41586-022-05651-8)
Supplement: Supplementary file 7 — Source Data Extended Data Fig. 3 [file 41586_2022_5651_MOESM7_ESM.xlsx]

## Sheet: panel a
data
Delta = 2π*10 MHz
Hold time (s)	Molecule number	error
0.001	14800.5	1553.01
0.0014	14297.2	1429.72
0.0016	12112.1	1211.21
0.0019	11934.5	1193.45
0.0026	9433.21	943.321
0.0027	8550.99	2252.05
0.0037	8495.43	1371.4
0.0043	10341.9	1034.19
0.0052	8192.55	1177.62
0.007	6882.04	688.204
0.0072	5706.17	833.044
0.01	5726.23	964.528
0.0114	6999.31	699.931
0.0185	3529.67	352.967
0.03	3623.15	362.315
Hold time (s)	Delta = 2π*25 MHz	error
0.001	12071.4	1207.14
0.0019	17428.3	1742.83
0.0035	17387.1	1738.71
0.0065	12741.1	1274.11
0.0122	17439.4	1743.94
0.0229	14344.4	1434.44
0.0428	12880.2	1288.02
0.08	7791.72	779.172
fit
Delta = 2π*10 MHz				Delta = 2π*25 MHz
Hold time (s)	Molecule number			Time (s)	Molecule number
0	17045.4			0	15348.1
3.003e-05	16897.5			8.00801e-05	15336.8
6.00601e-05	16752.5			0.00016016	15325.5
9.00901e-05	16610.1			0.00024024	15314.2
0.00012012	16470.4			0.00032032	15303
0.00015015	16333.3			0.0004004	15291.7
0.00018018	16198.6			0.00048048	15280.5
0.00021021	16066.4			0.000560561	15269.3
0.00024024	15936.5			0.000640641	15258.1
0.00027027	15808.9			0.000720721	15247
0.0003003	15683.6			0.000800801	15235.8
0.00033033	15560.4			0.000880881	15224.7
0.00036036	15439.4			0.000960961	15213.5
0.00039039	15320.4			0.00104104	15202.4
0.00042042	15203.4			0.00112112	15191.3
0.00045045	15088.5			0.0012012	15180.3
0.00048048	14975.4			0.00128128	15169.2
0.000510511	14864.2			0.00136136	15158.2
0.000540541	14754.8			0.00144144	15147.1
0.000570571	14647.2			0.00152152	15136.1
0.000600601	14541.3			0.0016016	15125.1
0.000630631	14437.1			0.00168168	15114.2
0.000660661	14334.6			0.00176176	15103.2
0.000690691	14233.6			0.00184184	15092.2
0.000720721	14134.3			0.00192192	15081.3
0.000750751	14036.5			0.002002	15070.4
0.000780781	13940.2			0.00208208	15059.5
0.000810811	13845.3			0.00216216	15048.6
0.000840841	13751.9			0.00224224	15037.7
0.000870871	13659.9			0.00232232	15026.9
0.000900901	13569.3			0.0024024	15016.1
0.000930931	13480			0.00248248	15005.2
0.000960961	13392.1			0.00256256	14994.4
0.000990991	13305.4			0.00264264	14983.6
0.00102102	13219.9			0.00272272	14972.9
0.00105105	13135.7			0.0028028	14962.1
0.00108108	13052.7			0.00288288	14951.4
0.00111111	12970.9			0.00296296	14940.6
0.00114114	12890.2			0.00304304	14929.9
0.00117117	12810.6			0.00312312	14919.2
0.0012012	12732.2			0.0032032	14908.5
0.00123123	12654.8			0.00328328	14897.9
0.00126126	12578.5			0.00336336	14887.2
0.00129129	12503.2			0.00344344	14876.6
0.00132132	12429			0.00352352	14866
0.00135135	12355.7			0.0036036	14855.4
0.00138138	12283.4			0.00368368	14844.8
0.00141141	12212.1			0.00376376	14834.2
0.00144144	12141.7			0.00384384	14823.6
0.00147147	12072.2			0.00392392	14813.1
0.0015015	12003.6			0.004004	14802.5
0.00153153	11935.9			0.00408408	14792
0.00156156	11869.1			0.00416416	14781.5
0.00159159	11803.1			0.00424424	14771
0.00162162	11737.9			0.00432432	14760.6
0.00165165	11673.6			0.0044044	14750.1
0.00168168	11610.1			0.00448448	14739.7
0.00171171	11547.4			0.00456456	14729.2
0.00174174	11485.4			0.00464464	14718.8
0.00177177	11424.2			0.00472472	14708.4
0.0018018	11363.7			0.0048048	14698
0.00183183	11304			0.00488488	14687.7
0.00186186	11245			0.00496496	14677.3
0.00189189	11186.7			0.00504505	14667
0.00192192	11129.1			0.00512513	14656.6
0.00195195	11072.1			0.00520521	14646.3
0.00198198	11015.9			0.00528529	14636
0.00201201	10960.3			0.00536537	14625.7
0.00204204	10905.3			0.00544545	14615.5
0.00207207	10851			0.00552553	14605.2
0.0021021	10797.3			0.00560561	14595
0.00213213	10744.2			0.00568569	14584.8
0.00216216	10691.7			0.00576577	14574.5
0.00219219	10639.8			0.00584585	14564.3
0.00222222	10588.4			0.00592593	14554.2
0.00225225	10537.7			0.00600601	14544
0.00228228	10487.5			0.00608609	14533.8
0.00231231	10437.9			0.00616617	14523.7
0.00234234	10388.8			0.00624625	14513.6
0.00237237	10340.2			0.00632633	14503.5
0.0024024	10292.2			0.00640641	14493.4
0.00243243	10244.7			0.00648649	14483.3
0.00246246	10197.7			0.00656657	14473.2
0.00249249	10151.2			0.00664665	14463.1
0.00252252	10105.2			0.00672673	14453.1
0.00255255	10059.7			0.00680681	14443.1
0.00258258	10014.6			0.00688689	14433.1
0.00261261	9970.07			0.00696697	14423.1
0.00264264	9925.96			0.00704705	14413.1
0.00267267	9882.31			0.00712713	14403.1
0.0027027	9839.11			0.00720721	14393.1
0.00273273	9796.35			0.00728729	14383.2
0.00276276	9754.02			0.00736737	14373.3
0.00279279	9712.12			0.00744745	14363.3
0.00282282	9670.65			0.00752753	14353.4
0.00285285	9629.58			0.00760761	14343.5
0.00288288	9588.93			0.00768769	14333.7
0.00291291	9548.69			0.00776777	14323.8
0.00294294	9508.83			0.00784785	14313.9
0.00297297	9469.37			0.00792793	14304.1
0.003003	9430.3			0.00800801	14294.3
0.00303303	9391.61			0.00808809	14284.5
0.00306306	9353.29			0.00816817	14274.7
0.00309309	9315.34			0.00824825	14264.9
0.00312312	9277.75			0.00832833	14255.1
0.00315315	9240.52			0.00840841	14245.4
0.00318318	9203.65			0.00848849	14235.6
0.00321321	9167.12			0.00856857	14225.9
0.00324324	9130.94			0.00864865	14216.2
0.00327327	9095.09			0.00872873	14206.5
0.0033033	9059.58			0.00880881	14196.8
0.00333333	9024.4			0.00888889	14187.1
0.00336336	8989.54			0.00896897	14177.4
0.00339339	8955			0.00904905	14167.8
0.00342342	8920.78			0.00912913	14158.1
0.00345345	8886.87			0.00920921	14148.5
0.00348348	8853.27			0.00928929	14138.9
0.00351351	8819.97			0.00936937	14129.3
0.00354354	8786.97			0.00944945	14119.7
0.00357357	8754.26			0.00952953	14110.1
0.0036036	8721.85			0.00960961	14100.6
0.00363363	8689.72			0.00968969	14091
0.00366366	8657.87			0.00976977	14081.5
0.00369369	8626.31			0.00984985	14072
0.00372372	8595.02			0.00992993	14062.5
0.00375375	8564			0.01001	14053
0.00378378	8533.25			0.0100901	14043.5
0.00381381	8502.77			0.0101702	14034
0.00384384	8472.54			0.0102503	14024.5
0.00387387	8442.58			0.0103303	14015.1
0.0039039	8412.87			0.0104104	14005.7
0.00393393	8383.41			0.0104905	13996.2
0.00396396	8354.21			0.0105706	13986.8
0.00399399	8325.24			0.0106507	13977.4
0.00402402	8296.52			0.0107307	13968.1
0.00405405	8268.04			0.0108108	13958.7
0.00408408	8239.8			0.0108909	13949.3
0.00411411	8211.78			0.010971	13940
0.00414414	8184			0.0110511	13930.6
0.00417417	8156.45			0.0111311	13921.3
0.0042042	8129.12			0.0112112	13912
0.00423423	8102.01			0.0112913	13902.7
0.00426426	8075.13			0.0113714	13893.4
0.00429429	8048.45			0.0114515	13884.2
0.00432432	8022			0.0115315	13874.9
0.00435435	7995.75			0.0116116	13865.7
0.00438438	7969.72			0.0116917	13856.4
0.00441441	7943.89			0.0117718	13847.2
0.00444444	7918.26			0.0118519	13838
0.00447447	7892.84			0.0119319	13828.8
0.0045045	7867.61			0.012012	13819.6
0.00453453	7842.58			0.0120921	13810.4
0.00456456	7817.75			0.0121722	13801.3
0.00459459	7793.11			0.0122523	13792.1
0.00462462	7768.66			0.0123323	13783
0.00465465	7744.4			0.0124124	13773.9
0.00468468	7720.32			0.0124925	13764.7
0.00471471	7696.42			0.0125726	13755.6
0.00474474	7672.71			0.0126527	13746.6
0.00477477	7649.18			0.0127327	13737.5
0.0048048	7625.82			0.0128128	13728.4
0.00483483	7602.64			0.0128929	13719.4
0.00486486	7579.64			0.012973	13710.3
0.00489489	7556.8			0.0130531	13701.3
0.00492492	7534.13			0.0131331	13692.3
0.00495495	7511.64			0.0132132	13683.3
0.00498498	7489.3			0.0132933	13674.3
0.00501502	7467.13			0.0133734	13665.3
0.00504505	7445.13			0.0134535	13656.3
0.00507508	7423.28			0.0135335	13647.4
0.00510511	7401.59			0.0136136	13638.4
0.00513514	7380.06			0.0136937	13629.5
0.00516517	7358.69			0.0137738	13620.5
0.0051952	7337.46			0.0138539	13611.6
0.00522523	7316.39			0.0139339	13602.7
0.00525526	7295.47			0.014014	13593.8
0.00528529	7274.7			0.0140941	13585
0.00531532	7254.08			0.0141742	13576.1
0.00534535	7233.6			0.0142543	13567.2
0.00537538	7213.26			0.0143343	13558.4
0.00540541	7193.07			0.0144144	13549.6
0.00543544	7173.02			0.0144945	13540.7
0.00546547	7153.1			0.0145746	13531.9
0.0054955	7133.33			0.0146547	13523.1
0.00552553	7113.69			0.0147347	13514.3
0.00555556	7094.19			0.0148148	13505.6
0.00558559	7074.82			0.0148949	13496.8
0.00561562	7055.58			0.014975	13488.1
0.00564565	7036.47			0.0150551	13479.3
0.00567568	7017.5			0.0151351	13470.6
0.00570571	6998.65			0.0152152	13461.9
0.00573574	6979.93			0.0152953	13453.2
0.00576577	6961.33			0.0153754	13444.5
0.0057958	6942.86			0.0154555	13435.8
0.00582583	6924.51			0.0155355	13427.1
0.00585586	6906.28			0.0156156	13418.4
0.00588589	6888.18			0.0156957	13409.8
0.00591592	6870.19			0.0157758	13401.1
0.00594595	6852.32			0.0158559	13392.5
0.00597598	6834.57			0.0159359	13383.9
0.00600601	6816.94			0.016016	13375.3
0.00603604	6799.42			0.0160961	13366.7
0.00606607	6782.01			0.0161762	13358.1
0.0060961	6764.72			0.0162563	13349.5
0.00612613	6747.54			0.0163363	13341
0.00615616	6730.47			0.0164164	13332.4
0.00618619	6713.5			0.0164965	13323.9
0.00621622	6696.65			0.0165766	13315.3
0.00624625	6679.9			0.0166567	13306.8
0.00627628	6663.26			0.0167367	13298.3
0.00630631	6646.73			0.0168168	13289.8
0.00633634	6630.3			0.0168969	13281.3
0.00636637	6613.97			0.016977	13272.8
0.0063964	6597.75			0.0170571	13264.4
0.00642643	6581.62			0.0171371	13255.9
0.00645646	6565.6			0.0172172	13247.5
0.00648649	6549.67			0.0172973	13239
0.00651652	6533.85			0.0173774	13230.6
0.00654655	6518.12			0.0174575	13222.2
0.00657658	6502.49			0.0175375	13213.8
0.00660661	6486.95			0.0176176	13205.4
0.00663664	6471.51			0.0176977	13197
0.00666667	6456.17			0.0177778	13188.7
0.0066967	6440.91			0.0178579	13180.3
0.00672673	6425.75			0.0179379	13172
0.00675676	6410.68			0.018018	13163.6
0.00678679	6395.7			0.0180981	13155.3
0.00681682	6380.82			0.0181782	13147
0.00684685	6366.01			0.0182583	13138.7
0.00687688	6351.3			0.0183383	13130.4
0.00690691	6336.68			0.0184184	13122.1
0.00693694	6322.14			0.0184985	13113.8
0.00696697	6307.69			0.0185786	13105.5
0.006997	6293.32			0.0186587	13097.3
0.00702703	6279.04			0.0187387	13089
0.00705706	6264.84			0.0188188	13080.8
0.00708709	6250.72			0.0188989	13072.6
0.00711712	6236.69			0.018979	13064.4
0.00714715	6222.74			0.0190591	13056.2
0.00717718	6208.86			0.0191391	13048
0.00720721	6195.07			0.0192192	13039.8
0.00723724	6181.36			0.0192993	13031.6
0.00726727	6167.73			0.0193794	13023.4
0.0072973	6154.17			0.0194595	13015.3
0.00732733	6140.69			0.0195395	13007.1
0.00735736	6127.29			0.0196196	12999
0.00738739	6113.96			0.0196997	12990.9
0.00741742	6100.71			0.0197798	12982.8
0.00744745	6087.53			0.0198599	12974.7
0.00747748	6074.43			0.0199399	12966.6
0.00750751	6061.4			0.02002	12958.5
0.00753754	6048.45			0.0201001	12950.4
0.00756757	6035.56			0.0201802	12942.4
0.0075976	6022.75			0.0202603	12934.3
0.00762763	6010.01			0.0203403	12926.3
0.00765766	5997.34			0.0204204	12918.2
0.00768769	5984.74			0.0205005	12910.2
0.00771772	5972.2			0.0205806	12902.2
0.00774775	5959.74			0.0206607	12894.2
0.00777778	5947.34			0.0207407	12886.2
0.00780781	5935.02			0.0208208	12878.2
0.00783784	5922.76			0.0209009	12870.3
0.00786787	5910.56			0.020981	12862.3
0.0078979	5898.43			0.0210611	12854.3
0.00792793	5886.37			0.0211411	12846.4
0.00795796	5874.37			0.0212212	12838.5
0.00798799	5862.44			0.0213013	12830.5
0.00801802	5850.56			0.0213814	12822.6
0.00804805	5838.76			0.0214615	12814.7
0.00807808	5827.01			0.0215415	12806.8
0.00810811	5815.33			0.0216216	12798.9
0.00813814	5803.71			0.0217017	12791.1
0.00816817	5792.15			0.0217818	12783.2
0.0081982	5780.65			0.0218619	12775.3
0.00822823	5769.21			0.0219419	12767.5
0.00825826	5757.83			0.022022	12759.6
0.00828829	5746.51			0.0221021	12751.8
0.00831832	5735.25			0.0221822	12744
0.00834835	5724.05			0.0222623	12736.2
0.00837838	5712.91			0.0223423	12728.4
0.00840841	5701.82			0.0224224	12720.6
0.00843844	5690.79			0.0225025	12712.8
0.00846847	5679.82			0.0225826	12705
0.0084985	5668.9			0.0226627	12697.3
0.00852853	5658.04			0.0227427	12689.5
0.00855856	5647.23			0.0228228	12681.8
0.00858859	5636.48			0.0229029	12674.1
0.00861862	5625.78			0.022983	12666.3
0.00864865	5615.14			0.0230631	12658.6
0.00867868	5604.55			0.0231431	12650.9
0.00870871	5594.02			0.0232232	12643.2
0.00873874	5583.53			0.0233033	12635.5
0.00876877	5573.1			0.0233834	12627.9
0.0087988	5562.72			0.0234635	12620.2
0.00882883	5552.4			0.0235435	12612.5
0.00885886	5542.12			0.0236236	12604.9
0.00888889	5531.89			0.0237037	12597.2
0.00891892	5521.72			0.0237838	12589.6
0.00894895	5511.6			0.0238639	12582
0.00897898	5501.52			0.0239439	12574.4
0.00900901	5491.5			0.024024	12566.8
0.00903904	5481.52			0.0241041	12559.2
0.00906907	5471.59			0.0241842	12551.6
0.0090991	5461.71			0.0242643	12544
0.00912913	5451.88			0.0243443	12536.4
0.00915916	5442.1			0.0244244	12528.9
0.00918919	5432.36			0.0245045	12521.3
0.00921922	5422.67			0.0245846	12513.8
0.00924925	5413.03			0.0246647	12506.3
0.00927928	5403.43			0.0247447	12498.7
0.00930931	5393.88			0.0248248	12491.2
0.00933934	5384.37			0.0249049	12483.7
0.00936937	5374.91			0.024985	12476.2
0.0093994	5365.49			0.0250651	12468.7
0.00942943	5356.12			0.0251451	12461.3
0.00945946	5346.8			0.0252252	12453.8
0.00948949	5337.51			0.0253053	12446.3
0.00951952	5328.27			0.0253854	12438.9
0.00954955	5319.08			0.0254655	12431.4
0.00957958	5309.92			0.0255455	12424
0.00960961	5300.81			0.0256256	12416.6
0.00963964	5291.75			0.0257057	12409.2
0.00966967	5282.72			0.0257858	12401.8
0.0096997	5273.73			0.0258659	12394.4
0.00972973	5264.79			0.0259459	12387
0.00975976	5255.89			0.026026	12379.6
0.00978979	5247.03			0.0261061	12372.2
0.00981982	5238.21			0.0261862	12364.9
0.00984985	5229.43			0.0262663	12357.5
0.00987988	5220.69			0.0263463	12350.2
0.00990991	5211.99			0.0264264	12342.8
0.00993994	5203.33			0.0265065	12335.5
0.00996997	5194.71			0.0265866	12328.2
0.01	5186.13			0.0266667	12320.9
0.01003	5177.58			0.0267467	12313.6
0.0100601	5169.08			0.0268268	12306.3
0.0100901	5160.61			0.0269069	12299
0.0101201	5152.18			0.026987	12291.7
0.0101502	5143.79			0.0270671	12284.4
0.0101802	5135.44			0.0271471	12277.2
0.0102102	5127.12			0.0272272	12269.9
0.0102402	5118.84			0.0273073	12262.7
0.0102703	5110.6			0.0273874	12255.5
0.0103003	5102.39			0.0274675	12248.2
0.0103303	5094.22			0.0275475	12241
0.0103604	5086.09			0.0276276	12233.8
0.0103904	5077.99			0.0277077	12226.6
0.0104204	5069.93			0.0277878	12219.4
0.0104505	5061.9			0.0278679	12212.2
0.0104805	5053.91			0.0279479	12205
0.0105105	5045.95			0.028028	12197.9
0.0105405	5038.02			0.0281081	12190.7
0.0105706	5030.13			0.0281882	12183.6
0.0106006	5022.28			0.0282683	12176.4
0.0106306	5014.46			0.0283483	12169.3
0.0106607	5006.67			0.0284284	12162.2
0.0106907	4998.92			0.0285085	12155.1
0.0107207	4991.19			0.0285886	12147.9
0.0107508	4983.51			0.0286687	12140.8
0.0107808	4975.85			0.0287487	12133.8
0.0108108	4968.23			0.0288288	12126.7
0.0108408	4960.64			0.0289089	12119.6
0.0108709	4953.08			0.028989	12112.5
0.0109009	4945.55			0.0290691	12105.5
0.0109309	4938.06			0.0291491	12098.4
0.010961	4930.59			0.0292292	12091.4
0.010991	4923.16			0.0293093	12084.3
0.011021	4915.76			0.0293894	12077.3
0.0110511	4908.39			0.0294695	12070.3
0.0110811	4901.05			0.0295495	12063.3
0.0111111	4893.75			0.0296296	12056.3
0.0111411	4886.47			0.0297097	12049.3
0.0111712	4879.22			0.0297898	12042.3
0.0112012	4872			0.0298699	12035.3
0.0112312	4864.81			0.0299499	12028.4
0.0112613	4857.65			0.03003	12021.4
0.0112913	4850.53			0.0301101	12014.4
0.0113213	4843.43			0.0301902	12007.5
0.0113514	4836.35			0.0302703	12000.6
0.0113814	4829.31			0.0303504	11993.6
0.0114114	4822.3			0.0304304	11986.7
0.0114414	4815.31			0.0305105	11979.8
0.0114715	4808.36			0.0305906	11972.9
0.0115015	4801.43			0.0306707	11966
0.0115315	4794.53			0.0307508	11959.1
0.0115616	4787.66			0.0308308	11952.2
0.0115916	4780.81			0.0309109	11945.3
0.0116216	4774			0.030991	11938.5
0.0116517	4767.21			0.0310711	11931.6
0.0116817	4760.44			0.0311512	11924.8
0.0117117	4753.71			0.0312312	11917.9
0.0117417	4747			0.0313113	11911.1
0.0117718	4740.32			0.0313914	11904.3
0.0118018	4733.66			0.0314715	11897.4
0.0118318	4727.03			0.0315516	11890.6
0.0118619	4720.43			0.0316316	11883.8
0.0118919	4713.85			0.0317117	11877
0.0119219	4707.3			0.0317918	11870.2
0.011952	4700.77			0.0318719	11863.4
0.011982	4694.27			0.031952	11856.7
0.012012	4687.8			0.032032	11849.9
0.012042	4681.35			0.0321121	11843.2
0.0120721	4674.92			0.0321922	11836.4
0.0121021	4668.52			0.0322723	11829.7
0.0121321	4662.15			0.0323524	11822.9
0.0121622	4655.8			0.0324324	11816.2
0.0121922	4649.47			0.0325125	11809.5
0.0122222	4643.17			0.0325926	11802.8
0.0122523	4636.9			0.0326727	11796.1
0.0122823	4630.64			0.0327528	11789.4
0.0123123	4624.41			0.0328328	11782.7
0.0123423	4618.21			0.0329129	11776
0.0123724	4612.03			0.032993	11769.3
0.0124024	4605.87			0.0330731	11762.6
0.0124324	4599.74			0.0331532	11756
0.0124625	4593.63			0.0332332	11749.3
0.0124925	4587.54			0.0333133	11742.7
0.0125225	4581.47			0.0333934	11736
0.0125526	4575.43			0.0334735	11729.4
0.0125826	4569.41			0.0335536	11722.8
0.0126126	4563.42			0.0336336	11716.2
0.0126426	4557.44			0.0337137	11709.6
0.0126727	4551.49			0.0337938	11703
0.0127027	4545.56			0.0338739	11696.4
0.0127327	4539.65			0.033954	11689.8
0.0127628	4533.77			0.034034	11683.2
0.0127928	4527.9			0.0341141	11676.6
0.0128228	4522.06			0.0341942	11670.1
0.0128529	4516.24			0.0342743	11663.5
0.0128829	4510.44			0.0343544	11657
0.0129129	4504.66			0.0344344	11650.4
0.0129429	4498.91			0.0345145	11643.9
0.012973	4493.17			0.0345946	11637.4
0.013003	4487.46			0.0346747	11630.9
0.013033	4481.77			0.0347548	11624.3
0.0130631	4476.09			0.0348348	11617.8
0.0130931	4470.44			0.0349149	11611.3
0.0131231	4464.81			0.034995	11604.8
0.0131532	4459.2			0.0350751	11598.4
0.0131832	4453.61			0.0351552	11591.9
0.0132132	4448.04			0.0352352	11585.4
0.0132432	4442.49			0.0353153	11579
0.0132733	4436.96			0.0353954	11572.5
0.0133033	4431.45			0.0354755	11566
0.0133333	4425.96			0.0355556	11559.6
0.0133634	4420.49			0.0356356	11553.2
0.0133934	4415.04			0.0357157	11546.7
0.0134234	4409.6			0.0357958	11540.3
0.0134535	4404.19			0.0358759	11533.9
0.0134835	4398.8			0.035956	11527.5
0.0135135	4393.43			0.036036	11521.1
0.0135435	4388.07			0.0361161	11514.7
0.0135736	4382.73			0.0361962	11508.3
0.0136036	4377.42			0.0362763	11502
0.0136336	4372.12			0.0363564	11495.6
0.0136637	4366.84			0.0364364	11489.2
0.0136937	4361.58			0.0365165	11482.9
0.0137237	4356.33			0.0365966	11476.5
0.0137538	4351.11			0.0366767	11470.2
0.0137838	4345.9			0.0367568	11463.8
0.0138138	4340.72			0.0368368	11457.5
0.0138438	4335.54			0.0369169	11451.2
0.0138739	4330.39			0.036997	11444.9
0.0139039	4325.26			0.0370771	11438.6
0.0139339	4320.14			0.0371572	11432.3
0.013964	4315.04			0.0372372	11426
0.013994	4309.96			0.0373173	11419.7
0.014024	4304.9			0.0373974	11413.4
0.0140541	4299.85			0.0374775	11407.1
0.0140841	4294.82			0.0375576	11400.9
0.0141141	4289.81			0.0376376	11394.6
0.0141441	4284.81			0.0377177	11388.4
0.0141742	4279.84			0.0377978	11382.1
0.0142042	4274.88			0.0378779	11375.9
0.0142342	4269.93			0.037958	11369.6
0.0142643	4265			0.038038	11363.4
0.0142943	4260.09			0.0381181	11357.2
0.0143243	4255.2			0.0381982	11351
0.0143544	4250.32			0.0382783	11344.8
0.0143844	4245.46			0.0383584	11338.6
0.0144144	4240.62			0.0384384	11332.4
0.0144444	4235.79			0.0385185	11326.2
0.0144745	4230.98			0.0385986	11320
0.0145045	4226.18			0.0386787	11313.9
0.0145345	4221.4			0.0387588	11307.7
0.0145646	4216.64			0.0388388	11301.5
0.0145946	4211.89			0.0389189	11295.4
0.0146246	4207.15			0.038999	11289.2
0.0146547	4202.44			0.0390791	11283.1
0.0146847	4197.74			0.0391592	11277
0.0147147	4193.05			0.0392392	11270.8
0.0147447	4188.38			0.0393193	11264.7
0.0147748	4183.72			0.0393994	11258.6
0.0148048	4179.08			0.0394795	11252.5
0.0148348	4174.46			0.0395596	11246.4
0.0148649	4169.85			0.0396396	11240.3
0.0148949	4165.26			0.0397197	11234.2
0.0149249	4160.68			0.0397998	11228.1
0.014955	4156.11			0.0398799	11222.1
0.014985	4151.56			0.03996	11216
0.015015	4147.03			0.04004	11210
0.015045	4142.51			0.0401201	11203.9
0.0150751	4138			0.0402002	11197.9
0.0151051	4133.51			0.0402803	11191.8
0.0151351	4129.04			0.0403604	11185.8
0.0151652	4124.57			0.0404404	11179.7
0.0151952	4120.13			0.0405205	11173.7
0.0152252	4115.69			0.0406006	11167.7
0.0152553	4111.27			0.0406807	11161.7
0.0152853	4106.87			0.0407608	11155.7
0.0153153	4102.48			0.0408408	11149.7
0.0153453	4098.1			0.0409209	11143.7
0.0153754	4093.74			0.041001	11137.7
0.0154054	4089.39			0.0410811	11131.8
0.0154354	4085.05			0.0411612	11125.8
0.0154655	4080.73			0.0412412	11119.8
0.0154955	4076.42			0.0413213	11113.9
0.0155255	4072.13			0.0414014	11107.9
0.0155556	4067.85			0.0414815	11102
0.0155856	4063.58			0.0415616	11096
0.0156156	4059.33			0.0416416	11090.1
0.0156456	4055.09			0.0417217	11084.2
0.0156757	4050.86			0.0418018	11078.3
0.0157057	4046.64			0.0418819	11072.4
0.0157357	4042.44			0.041962	11066.4
0.0157658	4038.26			0.042042	11060.5
0.0157958	4034.08			0.0421221	11054.7
0.0158258	4029.92			0.0422022	11048.8
0.0158559	4025.77			0.0422823	11042.9
0.0158859	4021.63			0.0423624	11037
0.0159159	4017.51			0.0424424	11031.1
0.0159459	4013.4			0.0425225	11025.3
0.015976	4009.3			0.0426026	11019.4
0.016006	4005.22			0.0426827	11013.6
0.016036	4001.14			0.0427628	11007.7
0.0160661	3997.08			0.0428428	11001.9
0.0160961	3993.03			0.0429229	10996.1
0.0161261	3989			0.043003	10990.2
0.0161562	3984.98			0.0430831	10984.4
0.0161862	3980.96			0.0431632	10978.6
0.0162162	3976.97			0.0432432	10972.8
0.0162462	3972.98			0.0433233	10967
0.0162763	3969			0.0434034	10961.2
0.0163063	3965.04			0.0434835	10955.4
0.0163363	3961.09			0.0435636	10949.6
0.0163664	3957.15			0.0436436	10943.8
0.0163964	3953.22			0.0437237	10938.1
0.0164264	3949.31			0.0438038	10932.3
0.0164565	3945.41			0.0438839	10926.5
0.0164865	3941.51			0.043964	10920.8
0.0165165	3937.63			0.044044	10915
0.0165465	3933.77			0.0441241	10909.3
0.0165766	3929.91			0.0442042	10903.6
0.0166066	3926.06			0.0442843	10897.8
0.0166366	3922.23			0.0443644	10892.1
0.0166667	3918.41			0.0444444	10886.4
0.0166967	3914.6			0.0445245	10880.7
0.0167267	3910.8			0.0446046	10875
0.0167568	3907.01			0.0446847	10869.3
0.0167868	3903.23			0.0447648	10863.6
0.0168168	3899.46			0.0448448	10857.9
0.0168468	3895.71			0.0449249	10852.2
0.0168769	3891.96			0.045005	10846.5
0.0169069	3888.23			0.0450851	10840.9
0.0169369	3884.51			0.0451652	10835.2
0.016967	3880.8			0.0452452	10829.5
0.016997	3877.09			0.0453253	10823.9
0.017027	3873.4			0.0454054	10818.2
0.0170571	3869.73			0.0454855	10812.6
0.0170871	3866.06			0.0455656	10807
0.0171171	3862.4			0.0456456	10801.3
0.0171471	3858.75			0.0457257	10795.7
0.0171772	3855.11			0.0458058	10790.1
0.0172072	3851.49			0.0458859	10784.5
0.0172372	3847.87			0.045966	10778.9
0.0172673	3844.27			0.046046	10773.3
0.0172973	3840.67			0.0461261	10767.7
0.0173273	3837.09			0.0462062	10762.1
0.0173574	3833.51			0.0462863	10756.5
0.0173874	3829.95			0.0463664	10750.9
0.0174174	3826.39			0.0464464	10745.4
0.0174474	3822.85			0.0465265	10739.8
0.0174775	3819.32			0.0466066	10734.2
0.0175075	3815.79			0.0466867	10728.7
0.0175375	3812.28			0.0467668	10723.1
0.0175676	3808.78			0.0468468	10717.6
0.0175976	3805.28			0.0469269	10712.1
0.0176276	3801.8			0.047007	10706.5
0.0176577	3798.32			0.0470871	10701
0.0176877	3794.86			0.0471672	10695.5
0.0177177	3791.4			0.0472472	10690
0.0177477	3787.96			0.0473273	10684.5
0.0177778	3784.52			0.0474074	10679
0.0178078	3781.1			0.0474875	10673.5
0.0178378	3777.68			0.0475676	10668
0.0178679	3774.28			0.0476476	10662.5
0.0178979	3770.88			0.0477277	10657
0.0179279	3767.49			0.0478078	10651.5
0.017958	3764.11			0.0478879	10646.1
0.017988	3760.74			0.047968	10640.6
0.018018	3757.38			0.048048	10635.1
0.018048	3754.03			0.0481281	10629.7
0.0180781	3750.69			0.0482082	10624.2
0.0181081	3747.36			0.0482883	10618.8
0.0181381	3744.04			0.0483684	10613.4
0.0181682	3740.73			0.0484484	10607.9
0.0181982	3737.42			0.0485285	10602.5
0.0182282	3734.13			0.0486086	10597.1
0.0182583	3730.84			0.0486887	10591.7
0.0182883	3727.56			0.0487688	10586.3
0.0183183	3724.3			0.0488488	10580.9
0.0183483	3721.04			0.0489289	10575.5
0.0183784	3717.79			0.049009	10570.1
0.0184084	3714.54			0.0490891	10564.7
0.0184384	3711.31			0.0491692	10559.3
0.0184685	3708.09			0.0492492	10553.9
0.0184985	3704.87			0.0493293	10548.5
0.0185285	3701.67			0.0494094	10543.2
0.0185586	3698.47			0.0494895	10537.8
0.0185886	3695.28			0.0495696	10532.5
0.0186186	3692.1			0.0496496	10527.1
0.0186486	3688.93			0.0497297	10521.8
0.0186787	3685.76			0.0498098	10516.4
0.0187087	3682.61			0.0498899	10511.1
0.0187387	3679.46			0.04997	10505.8
0.0187688	3676.32			0.0500501	10500.5
0.0187988	3673.19			0.0501301	10495.1
0.0188288	3670.07			0.0502102	10489.8
0.0188589	3666.96			0.0502903	10484.5
0.0188889	3663.85			0.0503704	10479.2
0.0189189	3660.76			0.0504505	10473.9
0.0189489	3657.67			0.0505305	10468.6
0.018979	3654.59			0.0506106	10463.4
0.019009	3651.52			0.0506907	10458.1
0.019039	3648.45			0.0507708	10452.8
0.0190691	3645.4			0.0508509	10447.5
0.0190991	3642.35			0.0509309	10442.3
0.0191291	3639.31			0.051011	10437
0.0191592	3636.28			0.0510911	10431.8
0.0191892	3633.25			0.0511712	10426.5
0.0192192	3630.24			0.0512513	10421.3
0.0192492	3627.23			0.0513313	10416
0.0192793	3624.23			0.0514114	10410.8
0.0193093	3621.24			0.0514915	10405.6
0.0193393	3618.25			0.0515716	10400.3
0.0193694	3615.27			0.0516517	10395.1
0.0193994	3612.3			0.0517317	10389.9
0.0194294	3609.34			0.0518118	10384.7
0.0194595	3606.39			0.0518919	10379.5
0.0194895	3603.44			0.051972	10374.3
0.0195195	3600.5			0.0520521	10369.1
0.0195495	3597.57			0.0521321	10363.9
0.0195796	3594.65			0.0522122	10358.8
0.0196096	3591.73			0.0522923	10353.6
0.0196396	3588.83			0.0523724	10348.4
0.0196697	3585.92			0.0524525	10343.2
0.0196997	3583.03			0.0525325	10338.1
0.0197297	3580.15			0.0526126	10332.9
0.0197598	3577.27			0.0526927	10327.8
0.0197898	3574.4			0.0527728	10322.6
0.0198198	3571.53			0.0528529	10317.5
0.0198498	3568.67			0.0529329	10312.4
0.0198799	3565.82			0.053013	10307.2
0.0199099	3562.98			0.0530931	10302.1
0.0199399	3560.15			0.0531732	10297
0.01997	3557.32			0.0532533	10291.9
0.02	3554.5			0.0533333	10286.8
0.02003	3551.68			0.0534134	10281.7
0.0200601	3548.88			0.0534935	10276.6
0.0200901	3546.08			0.0535736	10271.5
0.0201201	3543.29			0.0536537	10266.4
0.0201502	3540.5			0.0537337	10261.3
0.0201802	3537.72			0.0538138	10256.2
0.0202102	3534.95			0.0538939	10251.1
0.0202402	3532.19			0.053974	10246.1
0.0202703	3529.43			0.0540541	10241
0.0203003	3526.68			0.0541341	10235.9
0.0203303	3523.93			0.0542142	10230.9
0.0203604	3521.2			0.0542943	10225.8
0.0203904	3518.47			0.0543744	10220.8
0.0204204	3515.74			0.0544545	10215.8
0.0204505	3513.03			0.0545345	10210.7
0.0204805	3510.32			0.0546146	10205.7
0.0205105	3507.61			0.0546947	10200.7
0.0205405	3504.91			0.0547748	10195.6
0.0205706	3502.22			0.0548549	10190.6
0.0206006	3499.54			0.0549349	10185.6
0.0206306	3496.86			0.055015	10180.6
0.0206607	3494.19			0.0550951	10175.6
0.0206907	3491.53			0.0551752	10170.6
0.0207207	3488.87			0.0552553	10165.6
0.0207508	3486.22			0.0553353	10160.6
0.0207808	3483.58			0.0554154	10155.7
0.0208108	3480.94			0.0554955	10150.7
0.0208408	3478.31			0.0555756	10145.7
0.0208709	3475.68			0.0556557	10140.7
0.0209009	3473.06			0.0557357	10135.8
0.0209309	3470.45			0.0558158	10130.8
0.020961	3467.85			0.0558959	10125.9
0.020991	3465.25			0.055976	10120.9
0.021021	3462.65			0.0560561	10116
0.0210511	3460.07			0.0561361	10111
0.0210811	3457.49			0.0562162	10106.1
0.0211111	3454.91			0.0562963	10101.2
0.0211411	3452.34			0.0563764	10096.3
0.0211712	3449.78			0.0564565	10091.3
0.0212012	3447.22			0.0565365	10086.4
0.0212312	3444.67			0.0566166	10081.5
0.0212613	3442.13			0.0566967	10076.6
0.0212913	3439.59			0.0567768	10071.7
0.0213213	3437.06			0.0568569	10066.8
0.0213514	3434.53			0.0569369	10061.9
0.0213814	3432.01			0.057017	10057
0.0214114	3429.5			0.0570971	10052.2
0.0214414	3426.99			0.0571772	10047.3
0.0214715	3424.49			0.0572573	10042.4
0.0215015	3421.99			0.0573373	10037.5
0.0215315	3419.5			0.0574174	10032.7
0.0215616	3417.02			0.0574975	10027.8
0.0215916	3414.54			0.0575776	10023
0.0216216	3412.07			0.0576577	10018.1
0.0216517	3409.6			0.0577377	10013.3
0.0216817	3407.14			0.0578178	10008.4
0.0217117	3404.69			0.0578979	10003.6
0.0217417	3402.24			0.057978	9998.78
0.0217718	3399.79			0.0580581	9993.96
0.0218018	3397.35			0.0581381	9989.14
0.0218318	3394.92			0.0582182	9984.32
0.0218619	3392.5			0.0582983	9979.51
0.0218919	3390.08			0.0583784	9974.7
0.0219219	3387.66			0.0584585	9969.9
0.021952	3385.25			0.0585385	9965.1
0.021982	3382.85			0.0586186	9960.31
0.022012	3380.45			0.0586987	9955.52
0.022042	3378.05			0.0587788	9950.74
0.0220721	3375.67			0.0588589	9945.96
0.0221021	3373.28			0.0589389	9941.19
0.0221321	3370.91			0.059019	9936.41
0.0221622	3368.54			0.0590991	9931.65
0.0221922	3366.17			0.0591792	9926.89
0.0222222	3363.81			0.0592593	9922.13
0.0222523	3361.46			0.0593393	9917.38
0.0222823	3359.11			0.0594194	9912.63
0.0223123	3356.76			0.0594995	9907.89
0.0223423	3354.43			0.0595796	9903.15
0.0223724	3352.09			0.0596597	9898.42
0.0224024	3349.76			0.0597397	9893.69
0.0224324	3347.44			0.0598198	9888.96
0.0224625	3345.12			0.0598999	9884.24
0.0224925	3342.81			0.05998	9879.53
0.0225225	3340.51			0.0600601	9874.81
0.0225526	3338.2			0.0601401	9870.11
0.0225826	3335.91			0.0602202	9865.4
0.0226126	3333.62			0.0603003	9860.71
0.0226426	3331.33			0.0603804	9856.01
0.0226727	3329.05			0.0604605	9851.32
0.0227027	3326.77			0.0605405	9846.64
0.0227327	3324.5			0.0606206	9841.96
0.0227628	3322.24			0.0607007	9837.28
0.0227928	3319.98			0.0607808	9832.61
0.0228228	3317.72			0.0608609	9827.94
0.0228529	3315.47			0.0609409	9823.28
0.0228829	3313.23			0.061021	9818.62
0.0229129	3310.99			0.0611011	9813.96
0.0229429	3308.75			0.0611812	9809.31
0.022973	3306.52			0.0612613	9804.67
0.023003	3304.29			0.0613413	9800.03
0.023033	3302.07			0.0614214	9795.39
0.0230631	3299.86			0.0615015	9790.76
0.0230931	3297.65			0.0615816	9786.13
0.0231231	3295.44			0.0616617	9781.51
0.0231532	3293.24			0.0617417	9776.89
0.0231832	3291.05			0.0618218	9772.27
0.0232132	3288.86			0.0619019	9767.66
0.0232432	3286.67			0.061982	9763.05
0.0232733	3284.49			0.0620621	9758.45
0.0233033	3282.31			0.0621421	9753.85
0.0233333	3280.14			0.0622222	9749.26
0.0233634	3277.97			0.0623023	9744.67
0.0233934	3275.81			0.0623824	9740.09
0.0234234	3273.65			0.0624625	9735.51
0.0234535	3271.5			0.0625425	9730.93
0.0234835	3269.35			0.0626226	9726.36
0.0235135	3267.21			0.0627027	9721.79
0.0235435	3265.07			0.0627828	9717.22
0.0235736	3262.93			0.0628629	9712.67
0.0236036	3260.81			0.0629429	9708.11
0.0236336	3258.68			0.063023	9703.56
0.0236637	3256.56			0.0631031	9699.01
0.0236937	3254.44			0.0631832	9694.47
0.0237237	3252.33			0.0632633	9689.93
0.0237538	3250.23			0.0633433	9685.4
0.0237838	3248.12			0.0634234	9680.87
0.0238138	3246.03			0.0635035	9676.34
0.0238438	3243.93			0.0635836	9671.82
0.0238739	3241.85			0.0636637	9667.3
0.0239039	3239.76			0.0637437	9662.79
0.0239339	3237.68			0.0638238	9658.28
0.023964	3235.61			0.0639039	9653.77
0.023994	3233.54			0.063984	9649.27
0.024024	3231.47			0.0640641	9644.78
0.0240541	3229.41			0.0641441	9640.28
0.0240841	3227.35			0.0642242	9635.8
0.0241141	3225.3			0.0643043	9631.31
0.0241441	3223.25			0.0643844	9626.83
0.0241742	3221.2			0.0644645	9622.36
0.0242042	3219.16			0.0645445	9617.88
0.0242342	3217.13			0.0646246	9613.42
0.0242643	3215.1			0.0647047	9608.95
0.0242943	3213.07			0.0647848	9604.49
0.0243243	3211.05			0.0648649	9600.04
0.0243544	3209.03			0.0649449	9595.59
0.0243844	3207.02			0.065025	9591.14
0.0244144	3205.01			0.0651051	9586.7
0.0244444	3203			0.0651852	9582.26
0.0244745	3201			0.0652653	9577.82
0.0245045	3199			0.0653453	9573.39
0.0245345	3197.01			0.0654254	9568.96
0.0245646	3195.02			0.0655055	9564.54
0.0245946	3193.03			0.0655856	9560.12
0.0246246	3191.05			0.0656657	9555.71
0.0246547	3189.08			0.0657457	9551.3
0.0246847	3187.1			0.0658258	9546.89
0.0247147	3185.14			0.0659059	9542.49
0.0247447	3183.17			0.065986	9538.09
0.0247748	3181.21			0.0660661	9533.7
0.0248048	3179.26			0.0661461	9529.31
0.0248348	3177.3			0.0662262	9524.92
0.0248649	3175.36			0.0663063	9520.54
0.0248949	3173.41			0.0663864	9516.16
0.0249249	3171.47			0.0664665	9511.78
0.024955	3169.54			0.0665465	9507.41
0.024985	3167.6			0.0666266	9503.05
0.025015	3165.68			0.0667067	9498.68
0.025045	3163.75			0.0667868	9494.32
0.0250751	3161.83			0.0668669	9489.97
0.0251051	3159.92			0.0669469	9485.62
0.0251351	3158			0.067027	9481.27
0.0251652	3156.1			0.0671071	9476.93
0.0251952	3154.19			0.0671872	9472.59
0.0252252	3152.29			0.0672673	9468.26
0.0252553	3150.39			0.0673473	9463.92
0.0252853	3148.5			0.0674274	9459.6
0.0253153	3146.61			0.0675075	9455.27
0.0253453	3144.73			0.0675876	9450.95
0.0253754	3142.85			0.0676677	9446.64
0.0254054	3140.97			0.0677477	9442.33
0.0254354	3139.1			0.0678278	9438.02
0.0254655	3137.23			0.0679079	9433.72
0.0254955	3135.36			0.067988	9429.42
0.0255255	3133.5			0.0680681	9425.12
0.0255556	3131.64			0.0681481	9420.83
0.0255856	3129.79			0.0682282	9416.54
0.0256156	3127.93			0.0683083	9412.26
0.0256456	3126.09			0.0683884	9407.97
0.0256757	3124.24			0.0684685	9403.7
0.0257057	3122.4			0.0685485	9399.43
0.0257357	3120.57			0.0686286	9395.16
0.0257658	3118.74			0.0687087	9390.89
0.0257958	3116.91			0.0687888	9386.63
0.0258258	3115.08			0.0688689	9382.37
0.0258559	3113.26			0.0689489	9378.12
0.0258859	3111.44			0.069029	9373.87
0.0259159	3109.63			0.0691091	9369.62
0.0259459	3107.82			0.0691892	9365.38
0.025976	3106.01			0.0692693	9361.14
0.026006	3104.21			0.0693493	9356.91
0.026036	3102.41			0.0694294	9352.68
0.0260661	3100.61			0.0695095	9348.45
0.0260961	3098.82			0.0695896	9344.23
0.0261261	3097.03			0.0696697	9340.01
0.0261562	3095.24			0.0697497	9335.79
0.0261862	3093.46			0.0698298	9331.58
0.0262162	3091.68			0.0699099	9327.37
0.0262462	3089.91			0.06999	9323.17
0.0262763	3088.14			0.0700701	9318.97
0.0263063	3086.37			0.0701502	9314.77
0.0263363	3084.6			0.0702302	9310.58
0.0263664	3082.84			0.0703103	9306.39
0.0263964	3081.08			0.0703904	9302.2
0.0264264	3079.33			0.0704705	9298.02
0.0264565	3077.58			0.0705506	9293.84
0.0264865	3075.83			0.0706306	9289.67
0.0265165	3074.09			0.0707107	9285.5
0.0265465	3072.35			0.0707908	9281.33
0.0265766	3070.61			0.0708709	9277.16
0.0266066	3068.88			0.070951	9273.01
0.0266366	3067.14			0.071031	9268.85
0.0266667	3065.42			0.0711111	9264.7
0.0266967	3063.69			0.0711912	9260.55
0.0267267	3061.97			0.0712713	9256.4
0.0267568	3060.26			0.0713514	9252.26
0.0267868	3058.54			0.0714314	9248.12
0.0268168	3056.83			0.0715115	9243.99
0.0268468	3055.12			0.0715916	9239.86
0.0268769	3053.42			0.0716717	9235.73
0.0269069	3051.72			0.0717518	9231.61
0.0269369	3050.02			0.0718318	9227.49
0.026967	3048.33			0.0719119	9223.38
0.026997	3046.64			0.071992	9219.26
0.027027	3044.95			0.0720721	9215.15
0.0270571	3043.27			0.0721522	9211.05
0.0270871	3041.58			0.0722322	9206.95
0.0271171	3039.91			0.0723123	9202.85
0.0271471	3038.23			0.0723924	9198.76
0.0271772	3036.56			0.0724725	9194.67
0.0272072	3034.89			0.0725526	9190.58
0.0272372	3033.23			0.0726326	9186.5
0.0272673	3031.56			0.0727127	9182.42
0.0272973	3029.9			0.0727928	9178.34
0.0273273	3028.25			0.0728729	9174.27
0.0273574	3026.6			0.072953	9170.2
0.0273874	3024.95			0.073033	9166.13
0.0274174	3023.3			0.0731131	9162.07
0.0274474	3021.66			0.0731932	9158.01
0.0274775	3020.02			0.0732733	9153.96
0.0275075	3018.38			0.0733534	9149.91
0.0275375	3016.75			0.0734334	9145.86
0.0275676	3015.11			0.0735135	9141.82
0.0275976	3013.49			0.0735936	9137.78
0.0276276	3011.86			0.0736737	9133.74
0.0276577	3010.24			0.0737538	9129.71
0.0276877	3008.62			0.0738338	9125.68
0.0277177	3007.01			0.0739139	9121.65
0.0277477	3005.39			0.073994	9117.63
0.0277778	3003.78			0.0740741	9113.61
0.0278078	3002.18			0.0741542	9109.59
0.0278378	3000.57			0.0742342	9105.58
0.0278679	2998.97			0.0743143	9101.57
0.0278979	2997.37			0.0743944	9097.56
0.0279279	2995.78			0.0744745	9093.56
0.027958	2994.19			0.0745546	9089.56
0.027988	2992.6			0.0746346	9085.57
0.028018	2991.01			0.0747147	9081.58
0.028048	2989.43			0.0747948	9077.59
0.0280781	2987.85			0.0748749	9073.61
0.0281081	2986.27			0.074955	9069.62
0.0281381	2984.7			0.075035	9065.65
0.0281682	2983.13			0.0751151	9061.67
0.0281982	2981.56			0.0751952	9057.7
0.0282282	2979.99			0.0752753	9053.74
0.0282583	2978.43			0.0753554	9049.77
0.0282883	2976.87			0.0754354	9045.81
0.0283183	2975.31			0.0755155	9041.85
0.0283483	2973.76			0.0755956	9037.9
0.0283784	2972.21			0.0756757	9033.95
0.0284084	2970.66			0.0757558	9030
0.0284384	2969.11			0.0758358	9026.06
0.0284685	2967.57			0.0759159	9022.12
0.0284985	2966.03			0.075996	9018.18
0.0285285	2964.49			0.0760761	9014.25
0.0285586	2962.96			0.0761562	9010.32
0.0285886	2961.43			0.0762362	9006.4
0.0286186	2959.9			0.0763163	9002.47
0.0286486	2958.37			0.0763964	8998.55
0.0286787	2956.85			0.0764765	8994.64
0.0287087	2955.33			0.0765566	8990.72
0.0287387	2953.81			0.0766366	8986.81
0.0287688	2952.29			0.0767167	8982.91
0.0287988	2950.78			0.0767968	8979.01
0.0288288	2949.27			0.0768769	8975.11
0.0288589	2947.77			0.076957	8971.21
0.0288889	2946.26			0.077037	8967.32
0.0289189	2944.76			0.0771171	8963.43
0.0289489	2943.26			0.0771972	8959.54
0.028979	2941.76			0.0772773	8955.66
0.029009	2940.27			0.0773574	8951.78
0.029039	2938.78			0.0774374	8947.91
0.0290691	2937.29			0.0775175	8944.03
0.0290991	2935.81			0.0775976	8940.16
0.0291291	2934.32			0.0776777	8936.3
0.0291592	2932.84			0.0777578	8932.43
0.0291892	2931.37			0.0778378	8928.58
0.0292192	2929.89			0.0779179	8924.72
0.0292492	2928.42			0.077998	8920.87
0.0292793	2926.95			0.0780781	8917.02
0.0293093	2925.48			0.0781582	8913.17
0.0293393	2924.02			0.0782382	8909.33
0.0293694	2922.56			0.0783183	8905.49
0.0293994	2921.1			0.0783984	8901.65
0.0294294	2919.64			0.0784785	8897.82
0.0294595	2918.19			0.0785586	8893.99
0.0294895	2916.73			0.0786386	8890.16
0.0295195	2915.29			0.0787187	8886.34
0.0295495	2913.84			0.0787988	8882.52
0.0295796	2912.39			0.0788789	8878.7
0.0296096	2910.95			0.078959	8874.89
0.0296396	2909.51			0.079039	8871.08
0.0296697	2908.08			0.0791191	8867.27
0.0296997	2906.64			0.0791992	8863.47
0.0297297	2905.21			0.0792793	8859.67
0.0297598	2903.78			0.0793594	8855.87
0.0297898	2902.36			0.0794394	8852.07
0.0298198	2900.93			0.0795195	8848.28
0.0298498	2899.51			0.0795996	8844.5
0.0298799	2898.09			0.0796797	8840.71
0.0299099	2896.68			0.0797598	8836.93
0.0299399	2895.26			0.0798398	8833.15
0.02997	2893.85			0.0799199	8829.38
0.03	2892.44			0.08	8825.6

## Sheet: panel b
data
Hold time (s)	Molecule number	error
0	6609.78	1012.86
0.0635	6126.76	1433.38
0.31951	5200	596.339
0.7411	4278.24	784.922
0.78619	3161.5	316.15
1.2974	4079.87	1271.91
2	1768.32	176.832
2.03143	3083.69	308.369
3	2089.5	208.95
fit
Hold time (s)	Molecule number
1	6608.43
1.0303	6503.4
1.06061	6400.03
1.09091	6298.31
1.12121	6198.21
1.15152	6099.69
1.18182	6002.74
1.21212	5907.34
1.24242	5813.45
1.27273	5721.05
1.30303	5630.12
1.33333	5540.63
1.36364	5452.57
1.39394	5365.91
1.42424	5280.62
1.45455	5196.69
1.48485	5114.1
1.51515	5032.82
1.54545	4952.82
1.57576	4874.1
1.60606	4796.64
1.63636	4720.4
1.66667	4645.37
1.69697	4571.54
1.72727	4498.88
1.75758	4427.38
1.78788	4357.01
1.81818	4287.76
1.84848	4219.61
1.87879	4152.54
1.90909	4086.54
1.93939	4021.59
1.9697	3957.67
2	3894.77
2.0303	3832.87
2.06061	3771.95
2.09091	3712
2.12121	3653
2.15152	3594.94
2.18182	3537.8
2.21212	3481.57
2.24242	3426.23
2.27273	3371.78
2.30303	3318.19
2.33333	3265.45
2.36364	3213.55
2.39394	3162.47
2.42424	3112.21
2.45455	3062.74
2.48485	3014.06
2.51515	2966.16
2.54545	2919.02
2.57576	2872.62
2.60606	2826.96
2.63636	2782.03
2.66667	2737.81
2.69697	2694.3
2.72727	2651.48
2.75758	2609.33
2.78788	2567.86
2.81818	2527.05
2.84848	2486.88
2.87879	2447.36
2.90909	2408.46
2.93939	2370.18
2.9697	2332.51
3	2295.44
3.0303	2258.95
3.06061	2223.05
3.09091	2187.72
3.12121	2152.94
3.15152	2118.73
3.18182	2085.05
3.21212	2051.91
3.24242	2019.3
3.27273	1987.2
3.30303	1955.62
3.33333	1924.54
3.36364	1893.95
3.39394	1863.85
3.42424	1834.22
3.45455	1805.07
3.48485	1776.38
3.51515	1748.15
3.54545	1720.36
3.57576	1693.02
3.60606	1666.11
3.63636	1639.63
3.66667	1613.57
3.69697	1587.92
3.72727	1562.68
3.75758	1537.85
3.78788	1513.4
3.81818	1489.35
3.84848	1465.68
3.87879	1442.38
3.90909	1419.46
3.93939	1396.9
3.9697	1374.7
4	1352.85
