# Supplementary material for: Field-linked resonances of polar molecules
Source: Nature. 2023 Feb 1;614(7946):59–63. doi: 10.1038/s41586-022-05651-8 (PMC9891998; doi:10.1038/s41586-022-05651-8)
Supplement: Supplementary file 8 — Source Data Extended Data Fig. 4 [file 41586_2022_5651_MOESM8_ESM.xlsx]

## Sheet: panel a
Velocity v (mm/s)	Measured diffraction pattern	Fitted diffraction pattern	Thermalized part of the fit function
-23.822	0	0	0.0010141
-23.545	-0.0010577	-7.65e-05	0.0011673
-23.268	0.009386	-0.0014646	0.0013414
-22.991	0.0265659	-0.0007097	0.0015389
-22.714	0.0172856	-0.0004367	0.0017627
-22.437	-0.0028109	0.0015337	0.0020157
-22.16	-0.0080598	0.0021688	0.0023012
-21.883	0.0192308	0.0018462	0.0026229
-21.606	-0.0052658	0.003606	0.0029847
-21.329	-0.0137879	0.0014931	0.0033909
-21.052	0.001549	0.002451	0.003846
-20.775	-0.0013242	-0.0003287	0.0043551
-20.498	0.0118183	-0.00108	0.0049235
-20.221	0.0158645	0.0040361	0.0055569
-19.944	-0.0345545	0.010598	0.0062617
-19.667	-0.0302932	0.0090433	0.0070442
-19.39	0.0233112	-0.0017843	0.0079117
-19.113	0.075451	-0.0037559	0.0088714
-18.836	-0.0089373	6.43e-05	0.0099313
-18.559	0.0590158	-0.0116932	0.0110996
-18.282	0.0589338	0.0115938	0.0123851
-18.005	0.0594468	0.0179034	0.0137969
-17.728	0.014549	0.0152249	0.0153446
-17.451	0.0303901	0.0041241	0.0170379
-17.174	-0.009587	0.0073781	0.0188872
-16.897	-0.0493898	0.0242056	0.020903
-16.62	0.0209147	0.0090511	0.0230962
-16.343	-0.0331982	0.0252299	0.0254777
-16.066	0.0117298	0.0289785	0.0280589
-15.789	0.0854211	0.0396221	0.030851
-15.512	0.0621229	0.0333698	0.0338656
-15.235	0.0983284	0.0389779	0.037114
-14.958	-0.0431651	0.0477862	0.0406075
-14.681	-0.0281922	0.0421209	0.0443573
-14.404	0.0448818	0.0601845	0.0483741
-14.127	0.110781	0.0516959	0.0526684
-13.85	0.0829189	0.0814446	0.0572503
-13.573	0.0524073	0.0986086	0.062129
-13.296	0.132033	0.0967055	0.0673133
-13.019	0.20315	0.117476	0.072811
-12.742	0.165205	0.111364	0.0786291
-12.465	0.100848	0.131147	0.0847732
-12.188	0.109602	0.146983	0.0912481
-11.911	0.150011	0.156509	0.098057
-11.634	0.161631	0.173333	0.105202
-11.357	0.167962	0.199051	0.112683
-11.08	0.216469	0.217039	0.120498
-10.803	0.283748	0.243617	0.128646
-10.526	0.250375	0.257059	0.137119
-10.249	0.324916	0.274618	0.145912
-9.972	0.310742	0.309546	0.155015
-9.695	0.344834	0.340299	0.164417
-9.418	0.308179	0.350373	0.174103
-9.141	0.295595	0.356746	0.18406
-8.864	0.378041	0.39101	0.194268
-8.587	0.477171	0.429573	0.204706
-8.31	0.402782	0.452257	0.215353
-8.033	0.594471	0.487661	0.226184
-7.756	0.631435	0.511371	0.237171
-7.479	0.559605	0.556933	0.248285
-7.202	0.683705	0.577687	0.259496
-6.925	0.650193	0.602676	0.270769
-6.648	0.567576	0.640631	0.28207
-6.371	0.653838	0.65813	0.293363
-6.094	0.580369	0.659856	0.304609
-5.817	0.547036	0.644345	0.31577
-5.54	0.576921	0.627966	0.326804
-5.263	0.710107	0.630765	0.337672
-4.986	0.588213	0.627901	0.34833
-4.709	0.55712	0.623439	0.358738
-4.432	0.636531	0.624947	0.368853
-4.155	0.661789	0.631839	0.378633
-3.878	0.703971	0.667342	0.388037
-3.601	0.747504	0.701846	0.397025
-3.324	0.833156	0.740683	0.405558
-3.047	0.965244	0.794884	0.413596
-2.77	0.963112	0.846475	0.421105
-2.493	1.00394	0.88598	0.428049
-2.216	0.908195	0.935439	0.434397
-1.939	1.02214	0.960542	0.440118
-1.662	0.85984	0.944688	0.445186
-1.385	0.856409	0.955361	0.449577
-1.108	0.990356	0.963538	0.453268
-0.831	1.08266	1	0.456244
-0.554	1.04807	0.992269	0.458488
-0.277	1.00805	0.98225	0.45999
0	0.914928	0.971279	0.460743
0.277	1.00675	0.961414	0.460743
0.554	0.967634	0.948524	0.45999
0.831	0.902153	0.943827	0.458488
1.108	0.987669	0.941309	0.456244
1.385	0.905807	0.890802	0.453268
1.662	0.905015	0.911574	0.449577
1.939	0.872932	0.888355	0.445186
2.216	0.870205	0.854465	0.440118
2.493	0.851774	0.832713	0.434397
2.77	0.760719	0.813847	0.428049
3.047	0.819056	0.805433	0.421105
3.324	0.867084	0.767599	0.413596
3.601	0.888486	0.759911	0.405558
3.878	0.798874	0.745535	0.397025
4.155	0.724994	0.727268	0.388037
4.432	0.698621	0.714358	0.378633
4.709	0.736374	0.672432	0.368853
4.986	0.525861	0.669861	0.358738
5.263	0.641479	0.63691	0.34833
5.54	0.60915	0.620608	0.337672
5.817	0.53234	0.562176	0.326804
6.094	0.595865	0.562412	0.31577
6.371	0.703275	0.538316	0.304609
6.648	0.601767	0.530078	0.293363
6.925	0.640293	0.51213	0.28207
7.202	0.659762	0.546234	0.270769
7.479	0.578543	0.54997	0.259496
7.756	0.656645	0.559609	0.248285
8.033	0.580717	0.556245	0.237171
8.31	0.465882	0.57948	0.226184
8.587	0.588418	0.553083	0.215353
8.864	0.476217	0.524002	0.204706
9.141	0.347029	0.475866	0.194268
9.418	0.357512	0.42719	0.18406
9.695	0.484947	0.366253	0.174103
9.972	0.301163	0.329687	0.164417
10.249	0.243533	0.276099	0.155015
10.526	0.140156	0.225341	0.145912
10.803	0.280388	0.175391	0.137119
11.08	0.140128	0.172972	0.128646
11.357	0.19254	0.164455	0.120498
11.634	0.147523	0.145502	0.112683
11.911	0.0991693	0.122289	0.105202
12.188	0.0876233	0.111573	0.098057
12.465	0.0440357	0.103621	0.0912481
12.742	0.0830431	0.103811	0.0847732
13.019	0.0129345	0.0994238	0.0786291
13.296	0.0370099	0.0910805	0.072811
13.573	0.123567	0.0587716	0.0673133
13.85	0.0386642	0.0829865	0.062129
14.127	0.0638196	0.0754277	0.0572503
14.404	0.0385498	0.0554541	0.0526684
14.681	0.112369	0.0512353	0.0483741
14.958	0.0219184	0.0517876	0.0443573
15.235	-0.0191219	0.0472639	0.0406075
15.512	0.0557263	0.0312481	0.037114
15.789	0.0058141	0.0381181	0.0338656
16.066	0.0679702	0.0257827	0.030851
16.343	0.0328551	0.0320171	0.0280589
16.62	0.0297967	0.0230471	0.0254777
16.897	0.0544334	0.0252728	0.0230962
17.174	-0.0060726	0.0196315	0.020903
17.451	0.0478116	0.0217104	0.0188872
17.728	-0.0550649	0.0077688	0.0170379
18.005	-0.0182951	0.0060936	0.0153446
18.282	-0.0283114	0.0098576	0.0137969
18.559	0.0053115	0.0104141	0.0123851
18.836	0.0095617	0.0125239	0.0110996
19.113	0.0278905	0.0068366	0.0099313
19.39	-0.0169763	-0.0065264	0.0088714
19.667	-0.0067003	0.0086073	0.0079117
19.944	0.0122032	-0.0039918	0.0070442
20.221	-0.0311514	-0.0017969	0.0062617
20.498	0.0024223	-0.0005304	0.0055569
20.775	0.020118	-0.0009515	0.0049235
21.052	0.015381	0.0016573	0.0043551
21.329	0.0168465	0.0069259	0.003846
21.606	0.0191463	0.0036423	0.0033909
21.883	-0.0006506	0.0064673	0.0029847
22.16	0.0218716	0.0016791	0.0026229
22.437	-0.0159698	0.000787	0.0023012
22.714	-0.0124977	0.0029333	0.0020157
22.991	-0.0018811	0.0044336	0.0017627
23.268	-0.0107062	-9.6e-06	0.0015389
23.545	-0.0069018	-0.0004559	0.0013414
23.822	0	0	0.0011673

## Sheet: panel b
Experimental data:
Detuning Delta/2π (MHz)	betha_th/n (cm^3/s)	betha_th/n error (cm^3/s)
1	1.20024e-08	9.14301e-10
2	1.10729e-08	7.68823e-10
3	9.88453e-09	8.04415e-10
4	7.8381e-09	4.24317e-10
5	7.21447e-09	7.37579e-10
6	7.95234e-09	9.3983e-10
7	8.55118e-09	5.61155e-10
8	9.71364e-09	1.16545e-09
8.25	1.20109e-08	1.22159e-09
8.5	1.28253e-08	8.7073e-10
9	1.43503e-08	7.93247e-10
10	1.54341e-08	1.62141e-09
11	1.25598e-08	1.16792e-09
12	9.62486e-09	5.08721e-10
13	8.744e-09	8.51907e-10
14	7.19348e-09	4.89045e-10
16	5.59417e-09	1.54483e-09
18	5.26409e-09	7.45173e-10
20	1.16565e-09	1.09014e-09
22.5	1.75364e-09	9.6565e-10
25	-6.99652e-10	1.21904e-09
Coupled-channel calculation:
Detuning Delta/2π (MHz)	beta_th/n (cm^3/s) at xi=19°	min(beta_th/n) (cm^3/s) for 17°<xi<21°	max(beta_th/n) (cm^3/s) for 17°<xi<21°
0	6.31e-09	4.56e-09	8.3e-09
1	6.4e-09	4.62e-09	8.41e-09
2	6e-09	4.31e-09	7.94e-09
3	5.22e-09	3.74e-09	7e-09
4	4.24e-09	3.04e-09	5.75e-09
5	3.24e-09	2.37e-09	4.43e-09
6	2.38e-09	1.86e-09	3.22e-09
7	1.76e-09	1.65e-09	2.25e-09
8	1.53e-09	1.52e-09	2.21e-09
9	2.05e-09	1.42e-09	5.96e-09
10	5.67e-09	2.09e-09	7.39e-09
11	6.82e-09	5.66e-09	6.82e-09
12	5.44e-09	4.37e-09	6.19e-09
13	4.03e-09	3.22e-09	4.89e-09
14	2.98e-09	2.41e-09	3.64e-09
15	2.25e-09	1.84e-09	2.71e-09
16	1.73e-09	1.44e-09	2.06e-09
17	1.35e-09	1.14e-09	1.6e-09
18	1.08e-09	9.16e-10	1.26e-09
19	8.72e-10	7.47e-10	1.01e-09
20	7.14e-10	6.16e-10	8.22e-10
21	5.92e-10	5.13e-10	6.77e-10
22	4.95e-10	4.31e-10	5.64e-10
23	4.18e-10	3.66e-10	4.74e-10
24	3.55e-10	3.12e-10	4.01e-10
25	3.04e-10	2.68e-10	3.43e-10
26	2.62e-10	2.31e-10	2.95e-10
27	2.27e-10	2.01e-10	2.55e-10
28	1.98e-10	1.75e-10	2.22e-10
29	1.73e-10	1.54e-10	1.94e-10
30	1.52e-10	1.35e-10	1.35e-10
