# Supplementary material for: Field-linked resonances of polar molecules
Source: Nature. 2023 Feb 1;614(7946):59–63. doi: 10.1038/s41586-022-05651-8 (PMC9891998; doi:10.1038/s41586-022-05651-8)
Supplement: Supplementary file 9 — Source Data Extended Data Fig. 5 [file 41586_2022_5651_MOESM9_ESM.xlsx]

## Sheet: Sheet1
Rabi frequency Omega/2π (MHz)	elastic rate coefficient (cm^3/s)	inelastic rate coefficient (cm^3/s)
0.5	9.19286e-11	5.04484e-11
1	5.35524e-10	6.48432e-12
1.5	1.02652e-09	2.08661e-12
2	1.391e-09	1.32052e-12
2.5	1.64371e-09	8.12574e-13
3	1.82174e-09	6.24765e-13
3.5	1.95185e-09	5.501e-13
4	2.0507e-09	5.02189e-13
4.5	2.12853e-09	4.62359e-13
5	2.19175e-09	4.29777e-13
5.5	2.24451e-09	4.04562e-13
6	2.28956e-09	3.85619e-13
6.5	2.32881e-09	3.71166e-13
7	2.36358e-09	3.59467e-13
7.5	2.39484e-09	3.49463e-13
8	2.4233e-09	3.40349e-13
8.5	2.44951e-09	3.31652e-13
9	2.47388e-09	3.23202e-13
9.5	2.49672e-09	3.1493e-13
10	2.5183e-09	3.06717e-13
10.5	2.53881e-09	2.98567e-13
11	2.55843e-09	2.90527e-13
11.5	2.57729e-09	2.8264e-13
12	2.5955e-09	2.74983e-13
12.5	2.61317e-09	2.6754e-13
13	2.63038e-09	2.60359e-13
13.5	2.64719e-09	2.53464e-13
14	2.66366e-09	2.46894e-13
14.5	2.67986e-09	2.40706e-13
15	2.69582e-09	2.34907e-13
15.5	2.71159e-09	2.29486e-13
16	2.7272e-09	2.24399e-13
16.5	2.7427e-09	2.19767e-13
17	2.7581e-09	2.15564e-13
17.5	2.77345e-09	2.11705e-13
18	2.78876e-09	2.08303e-13
18.5	2.80406e-09	2.0533e-13
19	2.81938e-09	2.02717e-13
19.5	2.83473e-09	2.00571e-13
20	2.85015e-09	1.98769e-13
20.5	2.86564e-09	1.97424e-13
21	2.88123e-09	1.96426e-13
21.5	2.89694e-09	1.95865e-13
22	2.91279e-09	1.95652e-13
22.5	2.9288e-09	1.95861e-13
23	2.94499e-09	1.96406e-13
23.5	2.96137e-09	1.9736e-13
24	2.97797e-09	1.98654e-13
24.5	2.9948e-09	2.0032e-13
25	3.01189e-09	2.02355e-13
25.5	3.02926e-09	2.04723e-13
26	3.04693e-09	2.07466e-13
26.5	3.06491e-09	2.10555e-13
27	3.08324e-09	2.13991e-13
27.5	3.10194e-09	2.17792e-13
28	3.12103e-09	2.21946e-13
28.5	3.14054e-09	2.26454e-13
29	3.16049e-09	2.31331e-13
29.5	3.18091e-09	2.36581e-13
30	3.20184e-09	2.42205e-13
30.5	3.2233e-09	2.48203e-13
31	3.24533e-09	2.54608e-13
31.5	3.26797e-09	2.61413e-13
32	3.29124e-09	2.68651e-13
32.5	3.3152e-09	2.76302e-13
33	3.33988e-09	2.84426e-13
33.5	3.36533e-09	2.93017e-13
34	3.39161e-09	3.02116e-13
34.5	3.41875e-09	3.11746e-13
35	3.44681e-09	3.21904e-13
35.5	3.47587e-09	3.32655e-13
36	3.50597e-09	3.44026e-13
36.5	3.5372e-09	3.5604e-13
37	3.56962e-09	3.68767e-13
37.5	3.60332e-09	3.82248e-13
38	3.63838e-09	3.96506e-13
38.5	3.6749e-09	4.11609e-13
39	3.71299e-09	4.27646e-13
39.5	3.75274e-09	4.44686e-13
40	3.79429e-09	4.6279e-13
40.5	3.83777e-09	4.82051e-13
41	3.88331e-09	5.02579e-13
41.5	3.93108e-09	5.24495e-13
42	3.98124e-09	5.47915e-13
42.5	4.03399e-09	5.72972e-13
43	4.08953e-09	5.99782e-13
43.5	4.14808e-09	6.28538e-13
44	4.20989e-09	6.59435e-13
44.5	4.27523e-09	6.92694e-13
45	4.34439e-09	7.28558e-13
45.5	4.4177e-09	7.6732e-13
46	4.49553e-09	8.09283e-13
46.5	4.57826e-09	8.54798e-13
47	4.66633e-09	9.04278e-13
47.5	4.76023e-09	9.5816e-13
48	4.86048e-09	1.01699e-12
48.5	4.96766e-09	1.08135e-12
49	5.08241e-09	1.15193e-12
49.5	5.20543e-09	1.22949e-12
50	5.3375e-09	1.31497e-12
50.5	5.47946e-09	1.40936e-12
51	5.63222e-09	1.51388e-12
51.5	5.79678e-09	1.62988e-12
52	5.97421e-09	1.75899e-12
52.5	6.16568e-09	1.90308e-12
53	6.37241e-09	2.06427e-12
53.5	6.59569e-09	2.24513e-12
54	6.83687e-09	2.44856e-12
54.5	7.0973e-09	2.67793e-12
55	7.3783e-09	2.93716e-12
55.5	7.68104e-09	3.2308e-12
56	8.00639e-09	3.56404e-12
56.5	8.35477e-09	3.94283e-12
57	8.72583e-09	4.3739e-12
57.5	9.11834e-09	4.86485e-12
58	9.5301e-09	5.424e-12
58.5	9.95808e-09	6.06134e-12
59	1.03985e-08	6.78861e-12
59.5	1.08459e-08	7.61903e-12
60	1.12905e-08	8.56505e-12
60.5	1.17143e-08	9.63385e-12
61	1.20905e-08	1.0827e-11
61.5	1.23958e-08	1.21521e-11
62	1.26245e-08	1.36425e-11
62.5	1.27686e-08	1.5329e-11
63	1.27551e-08	1.71385e-11
63.5	1.25045e-08	1.89765e-11
64	1.21213e-08	2.11032e-11
64.5	1.15502e-08	2.33724e-11
65	1.05846e-08	2.52414e-11
65.5	9.67319e-09	2.81428e-11
66	8.28307e-09	2.98063e-11
66.5	6.79996e-09	3.08461e-11
67	5.38721e-09	3.26615e-11
67.5	4.00583e-09	3.02975e-11
68	3.1055e-09	9.10008e-12
68.5	2.83388e-09	4.84379e-12
69	2.67004e-09	3.68777e-12
69.5	2.55927e-09	2.9955e-12
70	2.48213e-09	2.5172e-12
70.5	2.42819e-09	2.16265e-12
71	2.39105e-09	1.88819e-12
71.5	2.36649e-09	1.66938e-12
72	2.35158e-09	1.49101e-12
72.5	2.34424e-09	1.3431e-12
73	2.34291e-09	1.21881e-12
73.5	2.34645e-09	1.11318e-12
74	2.35399e-09	1.02253e-12
74.5	2.36483e-09	9.442e-13
75	2.37847e-09	8.75996e-13
75.5	2.39448e-09	8.16261e-13
76	2.41255e-09	7.63761e-13
76.5	2.43242e-09	7.17337e-13
77	2.4539e-09	6.762e-13
77.5	2.47683e-09	6.39626e-13
78	2.5011e-09	6.07007e-13
78.5	2.52661e-09	5.77931e-13
79	2.5533e-09	5.51888e-13
79.5	2.58112e-09	5.28657e-13
80	2.61006e-09	5.07854e-13
80.5	2.64009e-09	4.89283e-13
81	2.67123e-09	4.72734e-13
81.5	2.70348e-09	4.57989e-13
82	2.73687e-09	4.44973e-13
82.5	2.77145e-09	4.3344e-13
83	2.80724e-09	4.23422e-13
83.5	2.84431e-09	4.14669e-13
84	2.88272e-09	4.07249e-13
84.5	2.92255e-09	4.00959e-13
85	2.96388e-09	3.95885e-13
85.5	3.0068e-09	3.91835e-13
86	3.05141e-09	3.8892e-13
86.5	3.09782e-09	3.86985e-13
87	3.14616e-09	3.86136e-13
87.5	3.19657e-09	3.86257e-13
88	3.24918e-09	3.87471e-13
88.5	3.30417e-09	3.89647e-13
89	3.36169e-09	3.92984e-13
89.5	3.42195e-09	3.97317e-13
90	3.48515e-09	4.02897e-13
90.5	3.55151e-09	4.09546e-13
91	3.62128e-09	4.17576e-13
91.5	3.6947e-09	4.26795e-13
92	3.77208e-09	4.37553e-13
92.5	3.85371e-09	4.49684e-13
93	3.93992e-09	4.63553e-13
93.5	4.03107e-09	4.79074e-13
94	4.12754e-09	4.96529e-13
94.5	4.22973e-09	5.1606e-13
95	4.33809e-09	5.37754e-13
95.5	4.45308e-09	5.62066e-13
96	4.57518e-09	5.8886e-13
96.5	4.70492e-09	6.18888e-13
97	4.84284e-09	6.52003e-13
97.5	4.98951e-09	6.88881e-13
98	5.14553e-09	7.29872e-13
98.5	5.31155e-09	7.75185e-13
99	5.48822e-09	8.25929e-13
99.5	5.67625e-09	8.81909e-13
100	5.87634e-09	9.4463e-13
